# Supplementary material for: Long-Term Effects of Ionizing Radiation on Gene Expression in a Zebrafish Model
Source: PLoS One. 2013 Jul 30;8(7):e69445. doi: 10.1371/journal.pone.0069445 (PMC3728329; doi:10.1371/journal.pone.0069445)
Supplement: Table S1 — List of genes that appear in the heat map in Figure 2B. Columns contain: Affymetrix probe set ID, gene symbol, gene title, Entrez gene number, Gene Ontology (Biological Process, Cellular Component, or Molecular Function), gene group in this experiment (i.e., whether the probe set was significantly up or down comparing the long-term response groups with the non-irradiated control group, and whether or not it also showed a change in the acute response group relative to the control group), the fold change up or down for the comparison between the long-term response groups and the control group (note that fold change up and fold change down are reciprocals of one another), and the adjusted P value for the comparison of the long-term response group and control group. (XLSX) [file pone.0069445.s001.xlsx]

## Sheet: toptab_ms_0213_fig2b.txt
Probe.Set.ID	Gene.Symbol	Gene.Title	Entrez.Gene	Gene.Ontology.Biological.Process	Gene.Ontology.Cellular.Component	Gene.Ontology.Molecular.Function	Gene.Group	LT fold up	LT fold down	LT.adj.p.val
Dr.9911.1.A1_at	cish	cytokine inducible SH2-containing protein	767678	0023034 // intracellular signaling pathway // inferred from electronic annotation	---	0005515 // protein binding // inferred from electronic annotation	long-term up, acute unchanged	5.08352	0.196714	0.0228308
Dr.16100.1.S1_at	socs8	suppressor of cytokine signaling 8	100136861	0023034 // intracellular signaling pathway // inferred from electronic annotation	---	0005515 // protein binding // inferred from electronic annotation	long-term up, acute unchanged	3.14585	0.317879	0.0454277
Dr.23936.1.A1_at	si:rp71-1g18.1	si:rp71-1g18.1	559922	---	0005622 // intracellular // inferred from electronic annotation	0003676 // nucleic acid binding // inferred from electronic annotation /// 0008270 // zinc ion binding // inferred from electronic annotation	long-term up, acute up less	2.90027	0.344795	0.00245913
Dr.7287.1.A1_at	znf326	zinc finger protein 326	571228	---	0005634 // nucleus // inferred from electronic annotation	0003677 // DNA binding // inferred from electronic annotation	long-term up, acute up less	2.7323	0.365992	0.00131819
Dr.21747.1.A1_at	ankrd24	ankyrin repeat domain 24	565326	---	---	---	long-term up, acute unchanged	2.66865	0.374722	0.000916381
Dr.9888.1.A1_at	mylk3	myosin light chain kinase 3	561635	0003007 // heart morphogenesis // inferred from mutant phenotype /// 0006468 // protein phosphorylation // inferred from electronic annotation /// 0016310 // phosphorylation // inferred from electronic annotation /// 0048769 // sarcomerogenesis // inferred from mutant phenotype	---	0000166 // nucleotide binding // inferred from electronic annotation /// 0004672 // protein kinase activity // inferred from electronic annotation /// 0004674 // protein serine/threonine kinase activity // inferred from electronic annotation /// 0005524 // ATP binding // inferred from electronic annotation /// 0016301 // kinase activity // inferred from electronic annotation	long-term up, acute up less	2.51004	0.398399	0.000274895
Dr.7368.1.A1_at	nfkbiaa	nuclear factor of kappa light polypeptide gene enhancer in B-cells inhibitor, alpha a	406463	0009615 // response to virus // inferred from direct assay	---	---	long-term up, acute up less	2.26339	0.441814	0.00255066
Dr.14075.1.A1_at	si:ch211-63o20.5	si:ch211-63o20.5	566703	---	0005622 // intracellular // inferred from electronic annotation	0003676 // nucleic acid binding // inferred from electronic annotation /// 0008270 // zinc ion binding // inferred from electronic annotation	long-term up, acute up less	2.15288	0.464493	0.000454924
Dr.15260.2.A1_at	nr1d2b	nuclear receptor subfamily 1, group D, member 2b	30271	0006350 // transcription // inferred from electronic annotation /// 0006355 // regulation of transcription, DNA-dependent // inferred from electronic annotation /// 0045449 // regulation of transcription // inferred from electronic annotation	0005634 // nucleus // inferred from electronic annotation	0003677 // DNA binding // inferred from electronic annotation /// 0003700 // sequence-specific DNA binding transcription factor activity // inferred from electronic annotation /// 0003707 // steroid hormone receptor activity // inferred from electronic annotation /// 0004872 // receptor activity // inferred from electronic annotation /// 0004879 // ligand-dependent nuclear receptor activity // in…	long-term up, acute up less	2.14792	0.465567	0.000354402
Dr.17775.1.A1_at	col5a1 /// LOC100334307 /// si:dkey-87m23.1	procollagen, type V, alpha 1 /// novel collagen protein-like /// si:dkey-87m23.1	100322205 /// 100334307 /// 100334431	0007155 // cell adhesion // inferred from electronic annotation	0005581 // collagen // inferred from electronic annotation	0005198 // structural molecule activity // inferred from electronic annotation /// 0005201 // extracellular matrix structural constituent // inferred from electronic annotation	long-term up, acute unchanged	2.09981	0.476234	0.000936542
Dr.12891.1.A1_at	ankrd9	ankyrin repeat domain 9	492328	---	---	---	long-term up, acute unchanged	2.09369	0.477625	0.000535538
Dr.14379.1.S1_at	si:dkeyp-94h10.5	si:dkeyp-94h10.5	100000849	0006468 // protein phosphorylation // inferred from electronic annotation /// 0007165 // signal transduction // inferred from electronic annotation	---	0000166 // nucleotide binding // inferred from electronic annotation /// 0004672 // protein kinase activity // inferred from electronic annotation /// 0004674 // protein serine/threonine kinase activity // inferred from electronic annotation /// 0004871 // signal transducer activity // inferred from electronic annotation /// 0005524 // ATP binding // inferred from electronic annotation /// 001630…	long-term up, acute up less	2.01251	0.496891	1.92e-05
Dr.16276.1.A1_at	---	---	---	---	---	---	long-term up, acute unchanged	1.98636	0.503434	0.00212315
Dr.7806.1.A1_at	---	---	---	---	---	---	long-term up, acute unchanged	1.97089	0.507385	0.0161802
Dr.17866.1.S1_at	wu:fa12f04	wu:fa12f04	335060	---	---	---	long-term up, acute unchanged	1.91943	0.520989	0.00335692
Dr.20488.1.S1_at	gnai2	guanine nucleotide binding protein (G protein), alpha inhibiting activity polypeptide 2	327650	0007165 // signal transduction // inferred from electronic annotation /// 0007186 // G-protein coupled receptor protein signaling pathway // inferred from electronic annotation	---	0000166 // nucleotide binding // inferred from electronic annotation /// 0004871 // signal transducer activity // inferred from electronic annotation /// 0005525 // GTP binding // inferred from electronic annotation /// 0019001 // guanyl nucleotide binding // inferred from electronic annotation	long-term up, acute unchanged	1.91849	0.521243	0.00718976
Dr.6208.1.A1_at	wu:fj58c09	wu:fj58c09	336232	---	---	---	long-term up, acute unchanged	1.90506	0.524919	0.0314756
Dr.25711.1.A1_at	sb:cb288	sb:cb288	321191	---	---	---	long-term up, acute unchanged	1.85279	0.539726	0.0142004
Dr.22409.1.A1_at	---	---	---	---	---	---	long-term up, acute unchanged	1.84697	0.541426	0.00926045
Dr.9928.1.S1_at	dap1b	death associated protein 1b	58094	---	---	---	long-term up, acute unchanged	1.84248	0.542748	0.0164714
Dr.19463.1.S1_at	LOC100329496	asp (abnormal spindle)-like, microcephaly associated-like	100329496	---	---	0005488 // binding // inferred from electronic annotation	long-term up, acute unchanged	1.83925	0.543699	0.0105071
Dr.24345.1.A1_at	si:dkey-87m23.1	si:dkey-87m23.1	100322205	---	---	---	long-term up, acute unchanged	1.83602	0.544657	0.00173134
Dr.15253.1.S1_at	---	---	---	---	---	---	long-term up, acute unchanged	1.83177	0.545921	0.00542463
Dr.20740.1.A1_at	wu:fe26c10	wu:fe26c10	326835	---	---	---	long-term up, acute unchanged	1.82484	0.547993	0.0162898
Dr.13653.1.A1_at	zgc:158856	zgc:158856	558918	---	---	---	long-term up, acute unchanged	1.80927	0.552708	0.00365133
Dr.13179.1.A1_at	serac1	serine active site containing 1	568022	0006505 // GPI anchor metabolic process // inferred from electronic annotation /// 0006886 // intracellular protein transport // inferred from electronic annotation	0016020 // membrane // inferred from electronic annotation /// 0016021 // integral to membrane // inferred from electronic annotation /// 0031227 // intrinsic to endoplasmic reticulum membrane // inferred from electronic annotation	0005488 // binding // inferred from electronic annotation /// 0016788 // hydrolase activity, acting on ester bonds // inferred from electronic annotation	long-term up, acute unchanged	1.79109	0.558318	0.000866135
Dr.18614.1.A1_at	---	---	---	---	---	---	long-term up, acute unchanged	1.78922	0.558903	0.0274439
Dr.4289.1.A1_at	wu:fb79d05	wu:fb79d05	323030	---	---	---	long-term up, acute unchanged	1.77116	0.564601	0.00893211
Dr.13012.1.S1_at	nfkb2	nuclear factor of kappa light polypeptide gene enhancer in B-cells 2, p49/p100	415100	0006355 // regulation of transcription, DNA-dependent // inferred from electronic annotation /// 0007165 // signal transduction // inferred from electronic annotation /// 0045449 // regulation of transcription // inferred from electronic annotation	0005634 // nucleus // inferred from electronic annotation	0003700 // sequence-specific DNA binding transcription factor activity // inferred from electronic annotation /// 0005515 // protein binding // inferred from electronic annotation	long-term up, acute unchanged	1.76629	0.566157	0.00366075
Dr.8145.1.S1_at	igf2a	insulin-like growth factor 2a	30710	0001756 // somitogenesis // inferred from genetic interaction /// 0001756 // somitogenesis // inferred from mutant phenotype /// 0030903 // notochord development // inferred from genetic interaction /// 0030903 // notochord development // inferred from mutant phenotype	0005576 // extracellular region // inferred from electronic annotation /// 0005576 // extracellular region // non-traceable author statement /// 0005615 // extracellular space // inferred from electronic annotation	0005159 // insulin-like growth factor receptor binding // inferred from direct assay /// 0005179 // hormone activity // inferred from electronic annotation /// 0008083 // growth factor activity // inferred from electronic annotation	long-term up, acute unchanged	1.70386	0.586904	0.0259189
Dr.11927.1.A1_at	zgc:113259	Zgc:113259	541501	---	---	0003723 // RNA binding // inferred from electronic annotation /// 0005488 // binding // inferred from electronic annotation	long-term up, acute unchanged	1.69673	0.589368	0.013741
Dr.14306.1.S1_a_at	pdcd4b	programmed cell death 4b	321061	---	---	0005488 // binding // inferred from electronic annotation	long-term up, acute unchanged	1.69541	0.589826	0.0129195
Dr.3986.1.S1_at	nr2f2	nuclear receptor subfamily 2, group F, member 2	30424	0006350 // transcription // inferred from electronic annotation /// 0006355 // regulation of transcription, DNA-dependent // inferred from electronic annotation /// 0045449 // regulation of transcription // inferred from electronic annotation	0005634 // nucleus // inferred from electronic annotation	0003677 // DNA binding // inferred from electronic annotation /// 0003700 // sequence-specific DNA binding transcription factor activity // inferred from electronic annotation /// 0003707 // steroid hormone receptor activity // inferred from electronic annotation /// 0004872 // receptor activity // inferred from electronic annotation /// 0004879 // ligand-dependent nuclear receptor activity // in…	long-term up, acute unchanged	1.69	0.591716	0.0181126
Dr.17816.1.A1_at	wu:fj46h08	wu:fj46h08	562093	---	---	---	long-term up, acute unchanged	1.68595	0.593138	0.00135797
Dr.18141.1.A1_at	col5a1	procollagen, type V, alpha 1	100334431	0007155 // cell adhesion // inferred from electronic annotation	0005581 // collagen // inferred from electronic annotation	0005198 // structural molecule activity // inferred from electronic annotation /// 0005201 // extracellular matrix structural constituent // inferred from electronic annotation	long-term up, acute unchanged	1.67152	0.598257	0.00641343
Dr.23030.1.A1_at	wu:fj88f11	wu:fj88f11	337632	---	---	---	long-term up, acute unchanged	1.66826	0.599427	0.0247866
Dr.490.1.S1_at	aga /// LOC100000321 /// LOC100004764 /// LOC795587	aspartylglucosaminidase /// hypothetical LOC100000321 /// hypothetical LOC100004764 /// hypothetical LOC795587	100000321 /// 100004764 /// 566517 /// 795587	0006629 // lipid metabolic process // inferred from electronic annotation	---	0016787 // hydrolase activity // inferred from electronic annotation /// 0016788 // hydrolase activity, acting on ester bonds // inferred from electronic annotation	long-term up, acute unchanged	1.63921	0.610049	0.0227069
Dr.1380.1.A1_at	si:ch73-110p20.1	si:ch73-110p20.1	100307097	---	---	---	long-term up, acute unchanged	1.63016	0.613435	0.0103102
Dr.16505.1.A1_at	dcun1d4	DCN1, defective in cullin neddylation 1, domain containing 4 (S. cerevisiae)	556765	---	---	---	long-term up, acute unchanged	1.63014	0.613444	0.0129635
Dr.12660.1.A1_at	rnf103	ring finger protein 103	447861	---	---	0005515 // protein binding // inferred from electronic annotation /// 0008270 // zinc ion binding // inferred from electronic annotation /// 0046872 // metal ion binding // inferred from electronic annotation	long-term up, acute unchanged	1.59986	0.625055	0.00138269
Dr.4231.1.A1_at	rab40c	RAB40c, member RAS oncogene family	678600	0007264 // small GTPase mediated signal transduction // inferred from electronic annotation /// 0015031 // protein transport // inferred from electronic annotation /// 0023034 // intracellular signaling pathway // inferred from electronic annotation	---	0000166 // nucleotide binding // inferred from electronic annotation /// 0005525 // GTP binding // inferred from electronic annotation	long-term up, acute unchanged	1.59695	0.626194	0.00935242
Dr.7467.1.S1_at	serinc5	serine incorporator 5	406835	0006629 // lipid metabolic process // inferred from electronic annotation /// 0008654 // phospholipid biosynthetic process // inferred from electronic annotation	0005783 // endoplasmic reticulum // inferred from electronic annotation /// 0005789 // endoplasmic reticulum membrane // inferred from electronic annotation /// 0016020 // membrane // inferred from electronic annotation /// 0016021 // integral to membrane // inferred from electronic annotation	---	long-term up, acute unchanged	1.59502	0.62695	0.0461908
Dr.6670.1.A1_at	tmem107	transmembrane protein 107	406492	---	0016020 // membrane // inferred from electronic annotation /// 0016021 // integral to membrane // inferred from electronic annotation	---	long-term up, acute unchanged	1.58497	0.630926	0.00078837
Dr.431.1.S1_at	her6	hairy-related 6	30288	0001757 // somite specification // inferred from mutant phenotype /// 0006350 // transcription // inferred from electronic annotation /// 0006355 // regulation of transcription, DNA-dependent // inferred from electronic annotation /// 0007219 // Notch signaling pathway // inferred from mutant phenotype /// 0009952 // anterior/posterior pattern formation // inferred from mutant phenotype /// 00454…	0005634 // nucleus // inferred from electronic annotation	0003677 // DNA binding // inferred from electronic annotation /// 0030528 // transcription regulator activity // inferred from electronic annotation	long-term up, acute unchanged	1.58396	0.631327	0.0251928
Dr.18603.1.A1_at	si:dkey-37m8.3	si:dkey-37m8.3	100320778	---	---	---	long-term up, acute up less	1.57979	0.632996	0.0026615
Dr.6720.1.A1_at	---	---	---	---	---	---	long-term up, acute unchanged	1.56061	0.640776	0.00893211
Dr.16559.2.S1_at	zgc:101841	zgc:101841	403055	---	---	---	long-term up, acute unchanged	1.55885	0.641498	0.00941194
Dr.2884.1.S1_at	---	---	---	---	---	---	long-term up, acute unchanged	1.55858	0.641611	0.00612573
Dr.9405.1.S1_at	arl13b	ADP-ribosylation factor-like 13b	286784	0007275 // multicellular organismal development // inferred from electronic annotation /// 0042384 // cilium assembly // inferred from mutant phenotype	0005929 // cilium // inferred from direct assay	0000166 // nucleotide binding // inferred from electronic annotation /// 0005525 // GTP binding // inferred from electronic annotation	long-term up, acute unchanged	1.55498	0.643094	0.00810909
Dr.17497.2.S1_at	---	---	---	---	---	---	long-term up, acute unchanged	1.55482	0.643161	0.00645527
Dr.15889.1.S1_at	crcp	calcitonin gene-related peptide-receptor component protein	751656	0006350 // transcription // inferred from electronic annotation /// 0044237 // cellular metabolic process // inferred from electronic annotation	---	0000166 // nucleotide binding // inferred from electronic annotation /// 0003824 // catalytic activity // inferred from electronic annotation /// 0003899 // DNA-directed RNA polymerase activity // inferred from electronic annotation /// 0004872 // receptor activity // inferred from electronic annotation	long-term up, acute up less	1.55382	0.643576	0.000764909
Dr.16996.1.A1_at	psmg3	proteasome (prosome, macropain) assembly chaperone 3	436802	---	0000502 // proteasome complex // inferred from electronic annotation	---	long-term up, acute up less	1.55217	0.64426	0.00085841
Dr.12496.1.S1_at	rassf7b	Ras association (RalGDS/AF-6) domain family (N-terminal) member 7b	368288	0007165 // signal transduction // inferred from electronic annotation	---	---	long-term up, acute unchanged	1.55013	0.645108	0.00259522
Dr.18025.1.A1_at	---	---	---	---	---	---	long-term up, acute unchanged	1.54061	0.649094	0.00555246
Dr.21953.1.A1_at	ush2a	Usher syndrome 2A (autosomal recessive, mild)	568982	0042462 // eye photoreceptor cell development // inferred from genetic interaction	0005578 // proteinaceous extracellular matrix // inferred from electronic annotation	---	long-term up, acute unchanged	1.53366	0.652036	0.0127238
Dr.511.1.A1_at	zgc:101123	zgc:101123	445502	---	---	---	long-term up, acute unchanged	1.51894	0.658356	0.00280393
Dr.10244.1.S1_at	dedd1	death effector domain-containing 1	58125	0042981 // regulation of apoptosis // inferred from electronic annotation	---	0005515 // protein binding // inferred from electronic annotation	long-term up, acute unchanged	1.50623	0.663911	0.00929951
Dr.5635.3.S1_at	si:ch73-110p20.1	si:ch73-110p20.1	100307097	---	---	---	long-term up, acute unchanged	1.50589	0.664058	0.0258156
Dr.15005.1.S1_at	LOC100150296	centromere protein B-like	100150296	0045449 // regulation of transcription // inferred from electronic annotation	---	0003677 // DNA binding // inferred from electronic annotation	long-term up, acute up less	1.50394	0.664922	0.0015031
Dr.15261.1.A1_at	cpeb4	Cytoplasmic polyadenylation element binding protein 4	393956	---	---	0000166 // nucleotide binding // inferred from electronic annotation /// 0003676 // nucleic acid binding // inferred from electronic annotation /// 0003723 // RNA binding // inferred from electronic annotation	long-term up, acute unchanged	1.50034	0.666513	0.0296479
Dr.361.1.S1_at	cenpa /// seph	histone H3-like centromeric protein A /// selenoprotein H	100302659 /// 347743	0006334 // nucleosome assembly // inferred from electronic annotation /// 0045454 // cell redox homeostasis // inferred from electronic annotation	0000775 // chromosome, centromeric region // inferred from electronic annotation /// 0000776 // kinetochore // inferred from electronic annotation /// 0000777 // condensed chromosome kinetochore // inferred from electronic annotation /// 0000786 // nucleosome // inferred from electronic annotation /// 0005634 // nucleus // inferred from electronic annotation	0003677 // DNA binding // inferred from electronic annotation /// 0008430 // selenium binding // inferred from electronic annotation	long-term up, acute unchanged	1.49847	0.667346	0.0150824
Dr.7919.1.S1_at	bambia	BMP and activin membrane-bound inhibitor (Xenopus laevis) homolog a	83496	0009953 // dorsal/ventral pattern formation // inferred from mutant phenotype /// 0030168 // platelet activation // inferred from mutant phenotype /// 0030514 // negative regulation of BMP signaling pathway // inferred from mutant phenotype	0005887 // integral to plasma membrane // inferred from sequence or structural similarity /// 0016020 // membrane // inferred from electronic annotation	---	long-term up, acute unchanged	1.49824	0.667449	0.0370251
Dr.25086.1.A1_at	nr2c2	Nuclear receptor subfamily 2, group C, member 2	569321	0006350 // transcription // inferred from electronic annotation /// 0006355 // regulation of transcription, DNA-dependent // inferred from electronic annotation /// 0045449 // regulation of transcription // inferred from electronic annotation	0005634 // nucleus // inferred from electronic annotation	0003677 // DNA binding // inferred from electronic annotation /// 0003700 // sequence-specific DNA binding transcription factor activity // inferred from electronic annotation /// 0003707 // steroid hormone receptor activity // inferred from electronic annotation /// 0004872 // receptor activity // inferred from electronic annotation /// 0004879 // ligand-dependent nuclear receptor activity // in…	long-term up, acute unchanged	1.49756	0.667754	0.00403666
Dr.3661.1.S1_a_at	nktr	natural killer-tumor recognition sequence	323005	0006457 // protein folding // inferred from electronic annotation	---	0003755 // peptidyl-prolyl cis-trans isomerase activity // inferred from electronic annotation /// 0016853 // isomerase activity // inferred from electronic annotation	long-term up, acute unchanged	1.4894	0.671412	0.0221232
Dr.12337.2.A1_a_at	zgc:55413	zgc:55413	406830	0006464 // protein modification process // inferred from electronic annotation	---	0008474 // palmitoyl-(protein) hydrolase activity // inferred from electronic annotation	long-term up, acute unchanged	1.48904	0.671574	0.0416247
Dr.18385.1.A1_at	---	---	---	---	---	---	long-term up, acute unchanged	1.48819	0.671956	0.00722765
Dr.18616.2.A1_at	si:dkeyp-110g5.4	si:dkeyp-110g5.4	561637	---	---	---	long-term up, acute unchanged	1.48685	0.672561	0.00748923
Dr.16960.1.A1_at	---	---	---	---	---	---	long-term up, acute unchanged	1.48636	0.672787	0.0415589
Dr.3987.1.A1_at	arhgef7a /// arhgef7b	Rho guanine nucleotide exchange factor (GEF) 7a /// Rho guanine nucleotide exchange factor (GEF) 7b	494081 /// 553493	0001568 // blood vessel development // inferred from mutant phenotype /// 0023034 // intracellular signaling pathway // inferred from electronic annotation /// 0035023 // regulation of Rho protein signal transduction // inferred from electronic annotation	0005622 // intracellular // inferred from electronic annotation	0005085 // guanyl-nucleotide exchange factor activity // inferred from electronic annotation /// 0005089 // Rho guanyl-nucleotide exchange factor activity // inferred from electronic annotation	long-term up, acute unchanged	1.47704	0.677029	0.0118394
Dr.18252.1.A1_x_at	wu:fb36c10	wu:fb36c10	321820	---	---	---	long-term up, acute unchanged	1.47375	0.678543	0.00687314
Dr.23092.1.A1_at	---	---	---	---	---	---	long-term up, acute unchanged	1.4663	0.681988	0.00340817
Dr.19847.1.A1_at	sumf1	sulfatase modifying factor 1	553423	---	---	0005488 // binding // inferred from electronic annotation	long-term up, acute unchanged	1.46093	0.684495	0.00933533
Dr.2387.1.A1_at	si:ch211-195d17.2	si:ch211-195d17.2	560495	0006350 // transcription // inferred from electronic annotation /// 0006355 // regulation of transcription, DNA-dependent // inferred from electronic annotation /// 0045449 // regulation of transcription // inferred from electronic annotation	0005634 // nucleus // inferred from electronic annotation /// 0005667 // transcription factor complex // inferred from electronic annotation	0003676 // nucleic acid binding // inferred from electronic annotation /// 0003677 // DNA binding // inferred from electronic annotation /// 0003700 // sequence-specific DNA binding transcription factor activity // inferred from electronic annotation	long-term up, acute unchanged	1.45578	0.686915	0.00563344
Dr.4183.1.S1_at	tra2a	transformer-2 alpha	393388	---	---	0000166 // nucleotide binding // inferred from electronic annotation /// 0003676 // nucleic acid binding // inferred from electronic annotation	long-term up, acute unchanged	1.44613	0.691499	0.0123114
Dr.12647.1.A1_at	pho	phoenix	334003	0070658 // neuromast hair cell differentiation involved in neuromast regeneration // inferred from mutant phenotype	---	---	long-term up, acute unchanged	1.44344	0.692789	0.0056322
Dr.18252.1.A1_at	wu:fb36c10	wu:fb36c10	321820	---	---	---	long-term up, acute unchanged	1.44155	0.693697	0.00270057
Dr.26155.1.A1_at	ghdcl	GH3 domain containing like	497449	---	---	---	long-term up, acute unchanged	1.43999	0.69445	0.0190625
Dr.5635.3.S1_a_at	si:ch73-110p20.1	si:ch73-110p20.1	100307097	---	---	---	long-term up, acute unchanged	1.43917	0.694845	0.0056322
Dr.2087.1.A1_at	wu:fc84b06	wu:fc84b06	325514	---	---	---	long-term up, acute unchanged	1.4391	0.694877	0.0194149
Dr.15210.1.S1_at	dcp2	DCP2 decapping enzyme homolog (S. cerevisiae)	393121	---	---	0003723 // RNA binding // inferred from electronic annotation /// 0016787 // hydrolase activity // inferred from electronic annotation /// 0030145 // manganese ion binding // inferred from electronic annotation	long-term up, acute unchanged	1.43752	0.695641	0.0346062
Dr.5269.2.A1_a_at	---	---	---	---	---	---	long-term up, acute unchanged	1.43485	0.696935	0.00527941
Dr.11782.1.A1_at	---	---	---	---	---	---	long-term up, acute unchanged	1.42689	0.700825	0.00282879
Dr.23762.1.A1_at	hlx1	H2.0-like homeo box 1 (Drosophila)	327096	0006355 // regulation of transcription, DNA-dependent // inferred from electronic annotation /// 0045449 // regulation of transcription // inferred from electronic annotation	0005634 // nucleus // inferred from electronic annotation	0003677 // DNA binding // inferred from electronic annotation /// 0003700 // sequence-specific DNA binding transcription factor activity // inferred from electronic annotation /// 0030528 // transcription regulator activity // inferred from electronic annotation /// 0043565 // sequence-specific DNA binding // inferred from electronic annotation	long-term up, acute unchanged	1.42337	0.702556	0.00841601
Dr.3824.1.S1_at	her9	hairy-related 9	140613	0006350 // transcription // inferred from electronic annotation /// 0006355 // regulation of transcription, DNA-dependent // inferred from electronic annotation /// 0045449 // regulation of transcription // inferred from electronic annotation /// 0050768 // negative regulation of neurogenesis // inferred from mutant phenotype	0005634 // nucleus // inferred from electronic annotation	0003677 // DNA binding // inferred from electronic annotation /// 0030528 // transcription regulator activity // inferred from electronic annotation	long-term up, acute unchanged	1.41724	0.705599	0.0201673
Dr.14676.1.A1_at	---	---	---	---	---	---	long-term up, acute unchanged	1.40514	0.711673	0.0239214
Dr.12174.1.A1_at	zgc:101095	zgc:101095	447906	---	0005871 // kinesin complex // inferred from electronic annotation	0005488 // binding // inferred from electronic annotation /// 0019894 // kinesin binding // inferred from electronic annotation	long-term up, acute unchanged	1.40216	0.713184	0.0100717
Dr.16305.1.A1_at	LOC564946	Zinc finger protein 345-like	564946	---	---	---	long-term up, acute unchanged	1.40078	0.713886	0.00442363
Dr.10319.2.S1_at	copg2	coatomer protein complex, subunit gamma 2	30187	0006810 // transport // inferred from electronic annotation /// 0006886 // intracellular protein transport // inferred from electronic annotation /// 0015031 // protein transport // inferred from electronic annotation /// 0016192 // vesicle-mediated transport // inferred from electronic annotation	0000139 // Golgi membrane // inferred from electronic annotation /// 0005737 // cytoplasm // inferred from electronic annotation /// 0005794 // Golgi apparatus // inferred from electronic annotation /// 0005798 // Golgi-associated vesicle // inferred from electronic annotation /// 0016020 // membrane // inferred from electronic annotation /// 0030117 // membrane coat // inferred from electronic a…	0005198 // structural molecule activity // inferred from electronic annotation /// 0005488 // binding // inferred from electronic annotation /// 0005515 // protein binding // inferred from electronic annotation	long-term up, acute unchanged	1.39743	0.7156	0.00364654
Dr.7532.1.A1_at	hm:zeh0402	hm:zeh0402	321394	---	---	---	long-term up, acute unchanged	1.39585	0.716412	0.016855
Dr.7692.1.A1_at	oclna	occludin a	405757	---	0005923 // tight junction // inferred from electronic annotation /// 0016020 // membrane // inferred from electronic annotation /// 0016021 // integral to membrane // inferred from electronic annotation	0005198 // structural molecule activity // inferred from electronic annotation	long-term up, acute unchanged	1.39428	0.717217	0.00526529
Dr.13950.1.S1_at	morf4l1	mortality factor 4 like 1	436877	0006333 // chromatin assembly or disassembly // inferred from electronic annotation	0000785 // chromatin // inferred from electronic annotation /// 0005634 // nucleus // inferred from electronic annotation	0003682 // chromatin binding // inferred from electronic annotation	long-term up, acute unchanged	1.39057	0.71913	0.0211621
Dr.13610.1.S1_at	tmem110l	transmembrane protein 110, like	393166	---	---	---	long-term up, acute unchanged	1.38916	0.719859	0.0480621
Dr.16426.1.A1_at	---	---	---	---	---	---	long-term up, acute unchanged	1.38897	0.719957	0.0184349
Dr.12723.1.A1_at	si:dkey-148b12.1	si:dkey-148b12.1	100270736	---	---	---	long-term up, acute unchanged	1.38436	0.722356	0.0275406
Dr.9347.1.S1_at	si:ch211-204d2.5	si:ch211-204d2.5	100003721	---	---	---	long-term up, acute unchanged	1.38352	0.722792	0.0400262
Dr.5463.1.S1_at	golga7	golgi autoantigen, golgin subfamily a, 7	798622	---	---	---	long-term up, acute unchanged	1.38095	0.724138	0.0105071
Dr.3661.2.S1_x_at	nktr	natural killer-tumor recognition sequence	323005	0006457 // protein folding // inferred from electronic annotation	---	0003755 // peptidyl-prolyl cis-trans isomerase activity // inferred from electronic annotation /// 0016853 // isomerase activity // inferred from electronic annotation	long-term up, acute unchanged	1.38085	0.724194	0.0288571
Dr.22039.1.A1_at	wu:fd07g01	wu:fd07g01	325741	---	---	---	long-term up, acute unchanged	1.37417	0.727713	0.0194305
Dr.20704.1.S1_at	th1l	TH1-like (Drosophila)	394165	0016481 // negative regulation of transcription // inferred from electronic annotation	0005634 // nucleus // inferred from electronic annotation	---	long-term up, acute unchanged	1.37081	0.729497	0.016737
Dr.13851.1.S1_at	snrnp48	small nuclear ribonucleoprotein 48 (U11/U12)	325757	---	---	---	long-term up, acute unchanged	1.37057	0.729622	0.00336384
Dr.18132.1.A1_at	---	---	---	---	---	---	long-term up, acute unchanged	1.36825	0.730858	0.00953944
Dr.14480.1.S1_at	LOC569473	Anaphase-promoting complex subunit 13-like	569473	---	---	---	long-term up, acute unchanged	1.36606	0.732031	0.0312602
Dr.13320.1.A1_at	vezf1	vascular endothelial zinc finger 1	556915	---	0005622 // intracellular // inferred from electronic annotation	0003676 // nucleic acid binding // inferred from electronic annotation /// 0008270 // zinc ion binding // inferred from electronic annotation	long-term up, acute unchanged	1.36393	0.733176	0.040315
Dr.15698.1.A1_at	si:ch211-45m15.1	Si:ch211-45m15.1	556137	---	---	---	long-term up, acute unchanged	1.3624	0.733999	0.010411
Dr.16559.1.A1_at	zgc:101841	zgc:101841	403055	---	---	---	long-term up, acute unchanged	1.36213	0.734142	0.0314644
Dr.5635.1.S1_x_at	si:ch73-110p20.1	si:ch73-110p20.1	100307097	---	---	---	long-term up, acute unchanged	1.36079	0.734868	0.040422
Dr.3520.1.S1_at	gmcl1	germ cell-less homolog 1 (Drosophila)	322146	---	---	0005515 // protein binding // inferred from electronic annotation	long-term up, acute unchanged	1.35041	0.740518	0.0146343
Dr.2832.1.A1_at	LOC100332577	hypothetical protein LOC100332577	100332577	---	---	0003723 // RNA binding // inferred from electronic annotation /// 0005488 // binding // inferred from electronic annotation	long-term up, acute unchanged	1.34315	0.744519	0.00814932
Dr.2619.1.S2_at	rbmx	RNA binding motif protein, X-linked	321860	---	---	0000166 // nucleotide binding // inferred from electronic annotation /// 0003676 // nucleic acid binding // inferred from electronic annotation	long-term up, acute unchanged	1.34128	0.745556	0.0474262
Dr.26374.1.S1_at	---	---	---	---	---	---	long-term up, acute unchanged	1.33988	0.746336	0.0325609
Dr.13849.1.S1_at	zgc:153251	zgc:153251	751671	---	---	---	long-term up, acute up less	1.3394	0.746603	0.00373221
Dr.16501.1.S1_at	LOC100330679	retinitis pigmentosa 9 homolog	100330679	---	---	0003676 // nucleic acid binding // inferred from electronic annotation /// 0008270 // zinc ion binding // inferred from electronic annotation	long-term up, acute unchanged	1.33858	0.747058	0.0155101
Dr.13292.1.S1_at	zgc:153425	zgc:153425	751740	---	---	---	long-term up, acute unchanged	1.33643	0.748265	0.0107157
Dr.25142.1.S1_at	wdr8	WD repeat domain 8	334381	0006508 // proteolysis // inferred from electronic annotation	---	0004252 // serine-type endopeptidase activity // inferred from electronic annotation	long-term up, acute unchanged	1.3277	0.753183	0.0110128
Dr.15501.1.S1_at	zgc:85866	zgc:85866	403033	0001558 // regulation of cell growth // inferred from electronic annotation	0005576 // extracellular region // inferred from electronic annotation	0005520 // insulin-like growth factor binding // inferred from electronic annotation	long-term up, acute unchanged	1.3277	0.753185	0.019033
Dr.1499.1.S1_at	taf9	TAF9 RNA polymerase II, TATA box binding protein (TBP)-associated factor	321485	0006352 // transcription initiation // inferred from electronic annotation	---	0003677 // DNA binding // inferred from electronic annotation	long-term up, acute unchanged	1.32745	0.753325	0.00901346
Dr.4805.1.S1_at	ash2l	ash2 (absent, small, or homeotic)-like (Drosophila)	558193	---	---	---	long-term up, acute unchanged	1.32703	0.75356	0.0317557
Dr.24232.1.A1_at	ip6k2	inositol hexaphosphate kinase 2	322041	---	---	0008440 // inositol trisphosphate 3-kinase activity // inferred from electronic annotation /// 0016301 // kinase activity // inferred from electronic annotation	long-term up, acute unchanged	1.32569	0.754324	0.0142631
Dr.14378.1.S1_at	tmem9b	TMEM9 domain family, member B	325931	---	0016021 // integral to membrane // inferred from electronic annotation	---	long-term up, acute unchanged	1.32404	0.755266	0.0194305
Dr.14394.1.S1_at	tceb1a	transcription elongation factor B (SIII), polypeptide 1a	447935	0006511 // ubiquitin-dependent protein catabolic process // inferred from electronic annotation	---	0005515 // protein binding // inferred from electronic annotation	long-term up, acute unchanged	1.32183	0.756524	0.0369065
Dr.16347.1.A1_at	---	---	---	---	---	---	long-term up, acute unchanged	1.32074	0.757149	0.0424379
Dr.6031.1.A1_at	poll	polymerase (DNA directed), lambda	406697	0006260 // DNA replication // inferred from electronic annotation /// 0006281 // DNA repair // inferred from electronic annotation	0005622 // intracellular // inferred from electronic annotation	0003677 // DNA binding // inferred from electronic annotation /// 0003824 // catalytic activity // inferred from electronic annotation /// 0003887 // DNA-directed DNA polymerase activity // inferred from electronic annotation	long-term up, acute unchanged	1.32001	0.757569	0.023894
Dr.12239.1.A1_at	zgc:153696	Zgc:153696	767693	---	0005622 // intracellular // inferred from electronic annotation	0003676 // nucleic acid binding // inferred from electronic annotation /// 0008270 // zinc ion binding // inferred from electronic annotation	long-term up, acute unchanged	1.31839	0.758503	0.0355717
Dr.4759.1.S1_at	ifi30	interferon gamma inducible protein 30	336503	---	---	---	long-term up, acute unchanged	1.31494	0.760493	0.0490829
Dr.16122.1.S1_at	---	---	---	---	---	---	long-term up, acute unchanged	1.30929	0.76377	0.0252107
Dr.2724.2.A1_at	sip1	survival of motor neuron protein interacting protein 1	550271	0000245 // spliceosome assembly // inferred from electronic annotation /// 0000398 // nuclear mRNA splicing, via spliceosome // inferred from electronic annotation /// 0048676 // axon extension involved in development // inferred from mutant phenotype	---	---	long-term up, acute unchanged	1.30921	0.763819	0.00508652
Dr.4367.1.A1_at	---	---	---	---	---	---	long-term up, acute unchanged	1.30759	0.764769	0.0333729
Dr.19427.1.S1_at	wu:fb47c03	wu:fb47c03	322037	---	---	---	long-term up, acute unchanged	1.30117	0.768538	0.045082
Dr.2739.1.A1_x_at	wu:fc59h03	wu:fc59h03	325214	---	---	---	long-term up, acute unchanged	1.29677	0.771144	0.0128538
Dr.15516.1.S1_at	stx8	syntaxin 8	393346	---	---	---	long-term up, acute unchanged	1.29592	0.771655	0.0165104
Dr.5219.1.A1_at	wdr48	WD repeat domain 48	334682	0016579 // protein deubiquitination // inferred from sequence or structural similarity	0005634 // nucleus // inferred from electronic annotation /// 0005634 // nucleus // inferred from sequence or structural similarity /// 0005737 // cytoplasm // inferred from electronic annotation /// 0005764 // lysosome // inferred from electronic annotation	---	long-term up, acute unchanged	1.29489	0.772269	0.0188221
Dr.17331.1.A1_at	LOC567916 /// zgc:174863	syntaxin binding protein 4-like /// zgc:174863	100136852 /// 567916	---	---	0005515 // protein binding // inferred from electronic annotation	long-term up, acute unchanged	1.29377	0.772938	0.0381327
Dr.3062.1.A1_at	zgc:112982	zgc:112982	503771	---	---	---	long-term up, acute unchanged	1.29205	0.773961	0.0256784
Dr.8026.1.A1_at	commd2	COMM domain containing 2	436694	---	---	---	long-term up, acute unchanged	1.29173	0.774153	0.0205585
Dr.16861.1.A1_at	usf1	upstream transcription factor 1	393266	0045449 // regulation of transcription // inferred from electronic annotation	0005634 // nucleus // inferred from electronic annotation	0030528 // transcription regulator activity // inferred from electronic annotation	long-term up, acute unchanged	1.29112	0.77452	0.0269001
Dr.255.1.A1_at	zgc:152845	zgc:152845	566749	0008354 // germ cell migration // inferred from mutant phenotype	0005694 // chromosome // inferred from electronic annotation	0005524 // ATP binding // inferred from electronic annotation	long-term up, acute unchanged	1.29081	0.774708	0.0267712
Dr.7197.1.S1_at	s100z	S100 calcium binding protein Z	554089	---	---	0005509 // calcium ion binding // inferred from electronic annotation	long-term up, acute unchanged	1.2905	0.774896	0.0129195
Dr.2575.1.A1_at	zgc:163098	zgc:163098	100037380	0006396 // RNA processing // inferred from electronic annotation	---	0000166 // nucleotide binding // inferred from electronic annotation /// 0003676 // nucleic acid binding // inferred from electronic annotation /// 0003723 // RNA binding // inferred from electronic annotation	long-term up, acute unchanged	1.29035	0.774984	0.0307428
Dr.15393.1.A1_at	zgc:110130	zgc:110130	553588	---	0016020 // membrane // inferred from electronic annotation /// 0016021 // integral to membrane // inferred from electronic annotation	---	long-term up, acute unchanged	1.29034	0.774989	0.00843286
Dr.13809.1.S1_at	polr1e	polymerase (RNA) I polypeptide E	553733	0006350 // transcription // inferred from electronic annotation	0005634 // nucleus // inferred from electronic annotation	0003677 // DNA binding // inferred from electronic annotation /// 0003899 // DNA-directed RNA polymerase activity // inferred from electronic annotation	long-term up, acute unchanged	1.28857	0.776053	0.0304926
Dr.12906.1.A1_at	---	---	---	---	---	---	long-term up, acute unchanged	1.28803	0.77638	0.0301849
Dr.21182.1.A1_at	---	---	---	---	---	---	long-term up, acute unchanged	1.288	0.7764	0.0403836
Dr.23961.1.S1_at	LOC100334212	hypothetical protein LOC100334212	100334212	---	---	---	long-term up, acute unchanged	1.28639	0.77737	0.0151828
Dr.3898.1.A1_at	zgc:85858	zgc:85858	405879	---	---	---	long-term up, acute unchanged	1.28518	0.778103	0.0106364
Dr.13629.1.A1_at	zgc:113452	zgc:113452	569975	---	0005622 // intracellular // inferred from electronic annotation	0003676 // nucleic acid binding // inferred from electronic annotation /// 0008270 // zinc ion binding // inferred from electronic annotation	long-term up, acute unchanged	1.28516	0.778112	0.0132894
Dr.4498.1.S1_at	c1d	C1D nuclear receptor co-repressor	474329	0006364 // rRNA processing // inferred from electronic annotation	0000178 // exosome (RNase complex) // inferred from electronic annotation /// 0005634 // nucleus // inferred from electronic annotation /// 0005730 // nucleolus // inferred from electronic annotation /// 0005737 // cytoplasm // inferred from electronic annotation	0003677 // DNA binding // inferred from electronic annotation /// 0003723 // RNA binding // inferred from electronic annotation	long-term up, acute unchanged	1.28315	0.779332	0.0314298
Dr.18189.1.S1_at	anapc11	APC11 anaphase promoting complex subunit 11 homolog (yeast)	768140	---	---	0005515 // protein binding // inferred from electronic annotation /// 0008270 // zinc ion binding // inferred from electronic annotation /// 0046872 // metal ion binding // inferred from electronic annotation	long-term up, acute unchanged	1.28296	0.779447	0.016171
Dr.12411.1.S1_at	ranbp1	RAN binding protein 1	337046	0046907 // intracellular transport // inferred from electronic annotation	---	---	long-term up, acute unchanged	1.27987	0.781329	0.0421024
Dr.25597.1.S1_at	zgc:73380	zgc:73380	393784	---	---	---	long-term up, acute unchanged	1.27239	0.78592	0.0255176
Dr.7372.1.S1_at	si:dkey-159a18.7	si:dkey-159a18.7	561019	---	---	---	long-term up, acute unchanged	1.27178	0.786301	0.0247866
Dr.20017.1.S1_at	f9	coagulation factor IX	359826	0006508 // proteolysis // inferred from electronic annotation /// 0007596 // blood coagulation // inferred from electronic annotation	0005576 // extracellular region // inferred from electronic annotation	0003824 // catalytic activity // inferred from electronic annotation /// 0004252 // serine-type endopeptidase activity // inferred from electronic annotation /// 0005509 // calcium ion binding // inferred from electronic annotation /// 0008233 // peptidase activity // inferred from electronic annotation /// 0008236 // serine-type peptidase activity // inferred from electronic annotation /// 00167…	long-term up, acute unchanged	1.27141	0.786529	0.00935242
Dr.17150.1.S1_at	zgc:154110	zgc:154110	557725	---	---	---	long-term up, acute unchanged	1.2699	0.787462	0.0147142
Dr.6844.1.A1_at	---	---	---	---	---	---	long-term up, acute unchanged	1.26876	0.788169	0.0268342
Dr.17569.1.A1_at	zgc:92834	zgc:92834	436775	0032259 // methylation // inferred from electronic annotation	---	0003676 // nucleic acid binding // inferred from electronic annotation /// 0008168 // methyltransferase activity // inferred from electronic annotation	long-term up, acute unchanged	1.26671	0.789444	0.014449
Dr.16708.1.A1_at	LOC100001877	hypothetical LOC100001877	100001877	---	---	---	long-term up, acute unchanged	1.26424	0.790989	0.0159576
Dr.15261.2.A1_at	cpeb4	cytoplasmic polyadenylation element binding protein 4	393956	---	---	0000166 // nucleotide binding // inferred from electronic annotation /// 0003676 // nucleic acid binding // inferred from electronic annotation /// 0003723 // RNA binding // inferred from electronic annotation	long-term up, acute unchanged	1.2636	0.791387	0.0406343
Dr.252.1.A1_at	---	---	---	---	---	---	long-term up, acute unchanged	1.26029	0.793471	0.0403836
Dr.3717.1.S1_at	---	---	---	---	---	---	long-term up, acute unchanged	1.25957	0.793919	0.0418226
Dr.6679.1.A1_at	ttc5	tetratricopeptide repeat domain 5	550347	---	---	0005488 // binding // inferred from electronic annotation	long-term up, acute unchanged	1.25779	0.795046	0.0144938
Dr.22382.1.A1_at	---	---	---	---	---	---	long-term up, acute unchanged	1.2562	0.796052	0.0319953
Dr.13655.1.A1_at	zgc:91931	zgc:91931	436945	0006810 // transport // inferred from electronic annotation /// 0006886 // intracellular protein transport // inferred from electronic annotation /// 0016192 // vesicle-mediated transport // inferred from electronic annotation	0030131 // clathrin adaptor complex // inferred from electronic annotation	0005515 // protein binding // inferred from electronic annotation	long-term up, acute unchanged	1.2478	0.801412	0.0394014
Dr.15429.1.A1_at	zgc:92907	zgc:92907	436733	0005975 // carbohydrate metabolic process // inferred from electronic annotation /// 0030259 // lipid glycosylation // inferred from electronic annotation	---	0016758 // transferase activity, transferring hexosyl groups // inferred from electronic annotation /// 0030246 // carbohydrate binding // inferred from electronic annotation	long-term up, acute unchanged	1.24567	0.80278	0.036408
Dr.11749.1.A1_at	btbd6a /// LOC100330589	BTB (POZ) domain containing 6a /// BTB/POZ domain containing protein 3-like	100141360 /// 100330589	---	0000932 // cytoplasmic mRNA processing body // inferred from electronic annotation /// 0005737 // cytoplasm // inferred from electronic annotation	0005515 // protein binding // inferred from electronic annotation	long-term up, acute unchanged	1.24539	0.802959	0.0447263
Dr.21890.1.A1_at	---	---	---	---	---	---	long-term up, acute unchanged	1.24493	0.803255	0.0317194
Dr.16394.1.A1_s_at	LOC553285	hypothetical protein LOC553285	553285	---	---	---	long-term up, acute unchanged	1.24258	0.804777	0.0246322
Dr.1060.1.A1_at	---	---	---	---	---	0005515 // protein binding // inferred from electronic annotation /// 0016301 // kinase activity // inferred from electronic annotation	long-term up, acute unchanged	1.23961	0.806703	0.0306232
Dr.3615.1.A1_at	csnk1db	casein kinase 1, delta b	406533	0006468 // protein phosphorylation // inferred from electronic annotation /// 0016055 // Wnt receptor signaling pathway // inferred from electronic annotation	0005634 // nucleus // inferred from electronic annotation /// 0005737 // cytoplasm // inferred from electronic annotation	0000166 // nucleotide binding // inferred from electronic annotation /// 0004672 // protein kinase activity // inferred from electronic annotation /// 0004674 // protein serine/threonine kinase activity // inferred from electronic annotation /// 0005524 // ATP binding // inferred from electronic annotation /// 0016301 // kinase activity // inferred from electronic annotation /// 0016740 // transf…	long-term up, acute unchanged	1.23955	0.806742	0.0446046
Dr.21469.1.A1_at	gtf3c3	general transcription factor IIIC, polypeptide 3	553318	---	---	0005488 // binding // inferred from electronic annotation	long-term up, acute unchanged	1.23908	0.807052	0.0464439
Dr.10571.1.A1_at	---	---	---	---	---	---	long-term up, acute unchanged	1.23664	0.80864	0.0490061
Dr.5620.1.S1_at	pfdn5	prefoldin 5	568182	0006457 // protein folding // inferred from electronic annotation	0005737 // cytoplasm // inferred from electronic annotation /// 0016272 // prefoldin complex // inferred from electronic annotation	0051082 // unfolded protein binding // inferred from electronic annotation	long-term up, acute unchanged	1.22765	0.814564	0.0499522
Dr.2359.1.S1_at	nvl	nuclear VCP-like	406805	---	---	0000166 // nucleotide binding // inferred from electronic annotation /// 0005524 // ATP binding // inferred from electronic annotation /// 0017111 // nucleoside-triphosphatase activity // inferred from electronic annotation	long-term up, acute unchanged	1.21941	0.820066	0.0268715
Dr.15224.1.A1_at	mrm1	mitochondrial rRNA methyltransferase 1 homolog (S. cerevisiae)	563095	---	---	---	long-term up, acute unchanged	1.21508	0.822991	0.0313516
Dr.16566.1.S1_at	---	---	---	---	---	---	long-term up, acute unchanged	1.21474	0.823221	0.0293656
Dr.25641.1.A1_at	zgc:136471	zgc:136471	692256	0006260 // DNA replication // inferred from electronic annotation	0005634 // nucleus // inferred from electronic annotation	0005515 // protein binding // inferred from electronic annotation	long-term up, acute unchanged	1.20557	0.829483	0.0434443
Dr.16587.1.A1_at	dcaf17	DDB1- and CUL4-associated factor 17	558828	---	0005634 // nucleus // inferred from electronic annotation /// 0005730 // nucleolus // inferred from electronic annotation /// 0016020 // membrane // inferred from electronic annotation /// 0016021 // integral to membrane // inferred from electronic annotation /// 0080008 // CUL4 RING ubiquitin ligase complex // inferred from sequence or structural similarity	---	long-term up, acute unchanged	1.18908	0.840989	0.0360477
Dr.17259.1.A1_at	als2cr8	amyotrophic lateral sclerosis 2 (juvenile) chromosome region, candidate 8	555728	---	---	---	long-term up, acute unchanged	1.16991	0.854765	0.0472
Dr.13594.1.S1_at	upf1	upf1 regulator of nonsense transcripts homolog (yeast)	406783	0000184 // nuclear-transcribed mRNA catabolic process, nonsense-mediated decay // inferred from electronic annotation /// 0000184 // nuclear-transcribed mRNA catabolic process, nonsense-mediated decay // inferred from mutant phenotype /// 0009790 // embryo development // inferred from mutant phenotype	0005737 // cytoplasm // inferred from electronic annotation	0003677 // DNA binding // inferred from electronic annotation /// 0004386 // helicase activity // inferred from electronic annotation /// 0005524 // ATP binding // inferred from electronic annotation /// 0008270 // zinc ion binding // inferred from electronic annotation /// 0016787 // hydrolase activity // inferred from electronic annotation	long-term down, acute unchanged	0.851658	1.17418	0.0460943
Dr.10196.1.S1_at	chmp2bl	chromatin modifying protein 2B, like	405840	0006810 // transport // inferred from electronic annotation /// 0015031 // protein transport // inferred from electronic annotation	0005737 // cytoplasm // inferred from electronic annotation /// 0005768 // endosome // inferred from electronic annotation /// 0005829 // cytosol // inferred from electronic annotation /// 0016020 // membrane // inferred from electronic annotation /// 0031902 // late endosome membrane // inferred from electronic annotation	---	long-term down, acute unchanged	0.830517	1.20407	0.0499522
Dr.5123.1.A1_at	tjp2b	tight junction protein 2b (zona occludens 2)	436639	---	0005923 // tight junction // inferred from electronic annotation	0005515 // protein binding // inferred from electronic annotation	long-term down, acute unchanged	0.820982	1.21805	0.0453784
Dr.20373.2.A1_at	pdcd10a	programmed cell death 10a	393527	0001525 // angiogenesis // inferred from electronic annotation /// 0001568 // blood vessel development // inferred from genetic interaction /// 0001568 // blood vessel development // inferred from mutant phenotype /// 0001944 // vasculature development // inferred from genetic interaction /// 0006915 // apoptosis // inferred from electronic annotation /// 0007507 // heart development // inferred …	0000139 // Golgi membrane // inferred from electronic annotation /// 0005737 // cytoplasm // inferred from electronic annotation /// 0005794 // Golgi apparatus // inferred from electronic annotation /// 0005886 // plasma membrane // inferred from electronic annotation /// 0016020 // membrane // inferred from electronic annotation	---	long-term down, acute unchanged	0.816509	1.22473	0.0446961
Dr.17174.1.S1_at	ankrd28	Ankyrin repeat domain 28	560747	---	---	---	long-term down, acute unchanged	0.816152	1.22526	0.0414907
Dr.13052.1.A1_at	zgc:173506	zgc:173506	563236	---	---	---	long-term down, acute unchanged	0.810705	1.23349	0.0397078
Dr.4850.1.A1_at	rnf128a	ring finger protein 128a	322325	---	---	0005515 // protein binding // inferred from electronic annotation /// 0008270 // zinc ion binding // inferred from electronic annotation /// 0046872 // metal ion binding // inferred from electronic annotation	long-term down, acute unchanged	0.81057	1.2337	0.0464439
Dr.16677.1.A1_at	sb:cb827	sb:cb827	378868	---	---	---	long-term down, acute unchanged	0.800631	1.24902	0.0429281
Dr.3168.2.A1_a_at	snupn	snurportin 1	324743	0006370 // mRNA capping // inferred from electronic annotation /// 0006397 // mRNA processing // inferred from electronic annotation /// 0006606 // protein import into nucleus // inferred from electronic annotation /// 0006886 // intracellular protein transport // inferred from electronic annotation	0005634 // nucleus // inferred from electronic annotation /// 0005643 // nuclear pore // inferred from electronic annotation /// 0005737 // cytoplasm // inferred from electronic annotation	0004484 // mRNA guanylyltransferase activity // inferred from electronic annotation /// 0008565 // protein transporter activity // inferred from electronic annotation	long-term down, acute unchanged	0.799393	1.25095	0.048523
Dr.8991.1.A1_at	---	---	---	---	---	0005515 // protein binding // inferred from electronic annotation /// 0008270 // zinc ion binding // inferred from electronic annotation	long-term down, acute unchanged	0.796876	1.2549	0.0123114
Dr.337.1.A1_at	---	---	---	---	---	---	long-term down, acute unchanged	0.793276	1.26059	0.00953944
Dr.11715.1.A1_at	bat5l	HLA-B associated transcript 5, like	564613	---	---	---	long-term down, acute unchanged	0.783798	1.27584	0.013692
Dr.5675.1.S1_at	lsm14ab	LSM14 homolog Ab (SCD6, S. cerevisiae)	406800	---	---	---	long-term down, acute unchanged	0.78286	1.27737	0.0110237
Dr.5963.1.A1_at	wu:fj38e08	wu:fj38e08	335938	---	---	---	long-term down, acute unchanged	0.782735	1.27757	0.0446046
Dr.7497.1.S1_at	med15	mediator complex subunit 15	406346	0006350 // transcription // inferred from electronic annotation /// 0006357 // regulation of transcription from RNA polymerase II promoter // inferred from electronic annotation /// 0045449 // regulation of transcription // inferred from electronic annotation	0005634 // nucleus // inferred from electronic annotation /// 0005737 // cytoplasm // inferred from electronic annotation /// 0016592 // mediator complex // inferred from electronic annotation	0016455 // RNA polymerase II transcription mediator activity // inferred from electronic annotation	long-term down, acute unchanged	0.781753	1.27918	0.0209723
Dr.19474.1.S1_at	zgc:56064	zgc:56064	393885	---	---	0004721 // phosphoprotein phosphatase activity // inferred from electronic annotation /// 0016787 // hydrolase activity // inferred from electronic annotation	long-term down, acute unchanged	0.777835	1.28562	0.0162481
Dr.1330.1.S1_at	sepp1a	selenoprotein P, plasma, 1a	352931	0006979 // response to oxidative stress // non-traceable author statement	0005576 // extracellular region // inferred from direct assay /// 0005576 // extracellular region // inferred from electronic annotation	0008430 // selenium binding // inferred from electronic annotation	long-term down, acute unchanged	0.772235	1.29494	0.0469755
Dr.17107.1.S1_at	cbll1	Cas-Br-M (murine) ecotropic retroviral transforming sequence-like 1	394041	---	0005622 // intracellular // inferred from electronic annotation	0005515 // protein binding // inferred from electronic annotation /// 0008270 // zinc ion binding // inferred from electronic annotation	long-term down, acute unchanged	0.771284	1.29654	0.00616801
Dr.1141.1.A1_at	cox8a	cytochrome c oxidase subunit 8a	557348	---	---	---	long-term down, acute unchanged	0.769499	1.29955	0.0200652
Dr.9043.1.S1_at	npepl1	aminopeptidase-like 1	550383	0006508 // proteolysis // inferred from electronic annotation	0005622 // intracellular // inferred from electronic annotation /// 0005737 // cytoplasm // inferred from electronic annotation	0004177 // aminopeptidase activity // inferred from electronic annotation /// 0008235 // metalloexopeptidase activity // inferred from electronic annotation /// 0030145 // manganese ion binding // inferred from electronic annotation	long-term down, acute unchanged	0.76775	1.30251	0.0123114
Dr.18448.1.A1_at	hgs	hepatocyte growth factor-regulated tyrosine kinase substrate	334175	0006886 // intracellular protein transport // inferred from electronic annotation	---	0008270 // zinc ion binding // inferred from electronic annotation /// 0016301 // kinase activity // inferred from electronic annotation /// 0046872 // metal ion binding // inferred from electronic annotation	long-term down, acute unchanged	0.761415	1.31334	0.00935242
Dr.17663.2.A1_at	LOC565172	similar to CDNA sequence BC019977	565172	---	---	---	long-term down, acute unchanged	0.7591	1.31735	0.0282128
Dr.709.1.S2_at	arf2	ADP-ribosylation factor 2	399477	0007264 // small GTPase mediated signal transduction // inferred from electronic annotation	0005622 // intracellular // inferred from electronic annotation	0000166 // nucleotide binding // inferred from electronic annotation /// 0005525 // GTP binding // inferred from electronic annotation	long-term down, acute unchanged	0.758965	1.31758	0.0247802
Dr.12835.1.A1_at	---	---	---	---	---	---	long-term down, acute unchanged	0.757682	1.31981	0.019075
Dr.2608.1.S1_at	wu:fb09b10	wu:fb09b10	563544	---	---	---	long-term down, acute unchanged	0.757197	1.32066	0.0194305
Dr.14738.1.S1_at	asna1	arsA arsenite transporter, ATP-binding, homolog 1 (bacterial)	325704	0006810 // transport // inferred from electronic annotation /// 0006875 // cellular metal ion homeostasis // inferred from electronic annotation	0005737 // cytoplasm // inferred from electronic annotation /// 0005783 // endoplasmic reticulum // inferred from electronic annotation	0000166 // nucleotide binding // inferred from electronic annotation /// 0005524 // ATP binding // inferred from electronic annotation /// 0016787 // hydrolase activity // inferred from electronic annotation /// 0046872 // metal ion binding // inferred from electronic annotation	long-term down, acute unchanged	0.757196	1.32066	0.0151061
Dr.7761.1.A1_at	cul1b	cullin 1b	406816	0006511 // ubiquitin-dependent protein catabolic process // inferred from electronic annotation	0031461 // cullin-RING ubiquitin ligase complex // inferred from electronic annotation	0031625 // ubiquitin protein ligase binding // inferred from electronic annotation	long-term down, acute unchanged	0.754622	1.32517	0.00527485
Dr.947.1.S1_at	rars	arginyl-tRNA synthetase	337070	0006412 // translation // inferred from electronic annotation /// 0006418 // tRNA aminoacylation for protein translation // inferred from electronic annotation /// 0006420 // arginyl-tRNA aminoacylation // inferred from electronic annotation	0005737 // cytoplasm // inferred from electronic annotation	0000166 // nucleotide binding // inferred from electronic annotation /// 0004812 // aminoacyl-tRNA ligase activity // inferred from electronic annotation /// 0004814 // arginine-tRNA ligase activity // inferred from electronic annotation /// 0005524 // ATP binding // inferred from electronic annotation /// 0016874 // ligase activity // inferred from electronic annotation	long-term down, acute unchanged	0.754616	1.32518	0.0204606
Dr.9441.1.A1_at	kdm6al	lysine (K)-specific demethylase 6A, like	569207	0009952 // anterior/posterior pattern formation // inferred from mutant phenotype	---	0005488 // binding // inferred from electronic annotation	long-term down, acute unchanged	0.752981	1.32806	0.0325264
Dr.3315.1.A1_at	gcn1l1	GCN1 general control of amino-acid synthesis 1-like 1 (yeast)	567890	---	---	0005488 // binding // inferred from electronic annotation	long-term down, acute unchanged	0.749997	1.33334	0.046376
Dr.201.1.A1_at	---	---	---	---	---	---	long-term down, acute unchanged	0.746997	1.33869	0.00697031
Dr.20368.1.S1_at	zgc:55856	zgc:55856	393204	0055114 // oxidation reduction // inferred from electronic annotation	---	0004497 // monooxygenase activity // inferred from electronic annotation /// 0005506 // iron ion binding // inferred from electronic annotation /// 0009055 // electron carrier activity // inferred from electronic annotation /// 0016491 // oxidoreductase activity // inferred from electronic annotation /// 0020037 // heme binding // inferred from electronic annotation /// 0046872 // metal ion bindi…	long-term down, acute unchanged	0.745063	1.34217	0.0276994
Dr.515.1.A1_at	gtpbp1	GTP binding protein 1	378721	---	---	0000166 // nucleotide binding // inferred from electronic annotation /// 0003924 // GTPase activity // inferred from electronic annotation /// 0005525 // GTP binding // inferred from electronic annotation	long-term down, acute unchanged	0.74167	1.34831	0.0208817
Dr.1219.1.A1_at	ube4b	ubiquitination factor E4B, UFD2 homolog (S. cerevisiae)	170784	0006511 // ubiquitin-dependent protein catabolic process // inferred from electronic annotation /// 0016567 // protein ubiquitination // inferred from electronic annotation	0000151 // ubiquitin ligase complex // inferred from electronic annotation	0004842 // ubiquitin-protein ligase activity // inferred from electronic annotation /// 0005515 // protein binding // inferred from electronic annotation /// 0034450 // ubiquitin-ubiquitin ligase activity // inferred from electronic annotation	long-term down, acute unchanged	0.740746	1.34999	0.00632693
Dr.12854.1.A1_at	ptprfb	protein tyrosine phosphatase, receptor type, f, b	799867	0006470 // protein dephosphorylation // inferred from electronic annotation /// 0007155 // cell adhesion // inferred from electronic annotation /// 0016311 // dephosphorylation // inferred from electronic annotation	0016020 // membrane // inferred from electronic annotation /// 0016021 // integral to membrane // inferred from electronic annotation	0004721 // phosphoprotein phosphatase activity // inferred from electronic annotation /// 0004725 // protein tyrosine phosphatase activity // inferred from electronic annotation /// 0004872 // receptor activity // inferred from electronic annotation /// 0016787 // hydrolase activity // inferred from electronic annotation /// 0016791 // phosphatase activity // inferred from electronic annotation	long-term down, acute unchanged	0.739135	1.35293	0.00935242
Dr.11168.1.A1_at	psme4b	proteasome (prosome, macropain) activator subunit 4b	553346	---	---	0005488 // binding // inferred from electronic annotation	long-term down, acute unchanged	0.736021	1.35866	0.0215983
Dr.2199.1.A1_at	letm1	leucine zipper-EF-hand containing transmembrane protein 1	570745	---	0005739 // mitochondrion // inferred from electronic annotation /// 0005743 // mitochondrial inner membrane // inferred from electronic annotation /// 0016020 // membrane // inferred from electronic annotation /// 0016021 // integral to membrane // inferred from electronic annotation	0005509 // calcium ion binding // inferred from electronic annotation	long-term down, acute unchanged	0.733489	1.36335	0.0204748
Dr.3996.1.A1_at	zgc:101724	zgc:101724	334483	0006470 // protein dephosphorylation // inferred from electronic annotation /// 0016311 // dephosphorylation // inferred from electronic annotation	---	0008138 // protein tyrosine/serine/threonine phosphatase activity // inferred from electronic annotation /// 0016791 // phosphatase activity // inferred from electronic annotation	long-term down, acute unchanged	0.731252	1.36752	0.0303945
Dr.3200.1.A1_at	dapk3	death-associated protein kinase 3	562194	---	0005634 // nucleus // inferred from direct assay /// 0005737 // cytoplasm // inferred from direct assay	---	long-term down, acute unchanged	0.729515	1.37077	0.00513351
Dr.901.1.A1_at	ogdh	oxoglutarate (alpha-ketoglutarate) dehydrogenase (lipoamide)	564552	0006096 // glycolysis // inferred from electronic annotation /// 0008152 // metabolic process // inferred from electronic annotation	---	0004591 // oxoglutarate dehydrogenase (succinyl-transferring) activity // inferred from electronic annotation /// 0016624 // oxidoreductase activity, acting on the aldehyde or oxo group of donors, disulfide as acceptor // inferred from electronic annotation /// 0030976 // thiamin pyrophosphate binding // inferred from electronic annotation	long-term down, acute unchanged	0.729419	1.37095	0.0106408
Dr.23209.1.A1_at	tmem41b	transmembrane protein 41B	561208	---	0016020 // membrane // inferred from electronic annotation /// 0016021 // integral to membrane // inferred from electronic annotation	---	long-term down, acute unchanged	0.729418	1.37096	0.0130304
Dr.4777.2.A1_at	sucla2	Succinate-CoA ligase, ADP-forming, beta subunit	406299	0008152 // metabolic process // inferred from electronic annotation	---	0003824 // catalytic activity // inferred from electronic annotation /// 0005524 // ATP binding // inferred from electronic annotation /// 0016874 // ligase activity // inferred from electronic annotation	long-term down, acute unchanged	0.727638	1.37431	0.0318677
Dr.5702.1.A1_at	zgc:123047	zgc:123047	553283	0008152 // metabolic process // inferred from electronic annotation	---	0003824 // catalytic activity // inferred from electronic annotation /// 0005524 // ATP binding // inferred from electronic annotation /// 0009374 // biotin binding // inferred from electronic annotation /// 0016874 // ligase activity // inferred from electronic annotation	long-term down, acute unchanged	0.727223	1.37509	0.0490739
Dr.3641.1.A1_at	---	---	---	---	---	---	long-term down, acute unchanged	0.726171	1.37709	0.0426161
Dr.4462.1.A1_at	LOC562037	hypothetical LOC562037	562037	0006412 // translation // inferred from electronic annotation /// 0006418 // tRNA aminoacylation for protein translation // inferred from electronic annotation /// 0006433 // prolyl-tRNA aminoacylation // inferred from electronic annotation	0005737 // cytoplasm // inferred from electronic annotation	0000166 // nucleotide binding // inferred from electronic annotation /// 0004812 // aminoacyl-tRNA ligase activity // inferred from electronic annotation /// 0004827 // proline-tRNA ligase activity // inferred from electronic annotation /// 0005524 // ATP binding // inferred from electronic annotation	long-term down, acute unchanged	0.725318	1.37871	0.0049979
Dr.14028.1.A1_at	zgc:113271	Zgc:113271	553950	---	---	0005515 // protein binding // inferred from electronic annotation /// 0008270 // zinc ion binding // inferred from electronic annotation /// 0046872 // metal ion binding // inferred from electronic annotation	long-term down, acute unchanged	0.723902	1.3814	0.00974788
Dr.8718.1.S1_at	---	---	---	---	---	---	long-term down, acute unchanged	0.723174	1.38279	0.00540453
Dr.4612.1.A1_at	wu:fc31e04	wu:fc31e04	324518	---	---	---	long-term down, acute unchanged	0.72296	1.3832	0.00683447
Dr.13744.1.A1_at	hgs	hepatocyte growth factor-regulated tyrosine kinase substrate	334175	0006886 // intracellular protein transport // inferred from electronic annotation	---	0008270 // zinc ion binding // inferred from electronic annotation /// 0016301 // kinase activity // inferred from electronic annotation /// 0046872 // metal ion binding // inferred from electronic annotation	long-term down, acute unchanged	0.72294	1.38324	0.0317557
Dr.5372.5.S1_at	h3f3b.1	H3 histone, family 3B.1	550262	0006334 // nucleosome assembly // inferred from electronic annotation	0000786 // nucleosome // inferred from electronic annotation /// 0005634 // nucleus // inferred from electronic annotation /// 0005694 // chromosome // inferred from electronic annotation	0003677 // DNA binding // inferred from electronic annotation	long-term down, acute unchanged	0.72275	1.3836	0.00603062
Dr.6651.2.S1_at	pias4a	protein inhibitor of activated STAT, 4a	406712	---	---	0003676 // nucleic acid binding // inferred from electronic annotation /// 0008270 // zinc ion binding // inferred from electronic annotation	long-term down, acute unchanged	0.722595	1.3839	0.0111372
Dr.14009.1.S1_at	LOC100003592	G protein-coupled receptor 125-like	100003592	---	---	---	long-term down, acute unchanged	0.717873	1.39301	0.0480621
Dr.3476.1.A1_at	ryk	receptor-like tyrosine kinase	558502	0006468 // protein phosphorylation // inferred from electronic annotation /// 0007223 // Wnt receptor signaling pathway, calcium modulating pathway // inferred from mutant phenotype /// 0016055 // Wnt receptor signaling pathway // inferred from electronic annotation /// 0042074 // cell migration involved in gastrulation // inferred from mutant phenotype /// 0051209 // release of sequestered calci…	0005886 // plasma membrane // inferred from direct assay /// 0005887 // integral to plasma membrane // inferred from electronic annotation	0000166 // nucleotide binding // inferred from electronic annotation /// 0004672 // protein kinase activity // inferred from electronic annotation /// 0004713 // protein tyrosine kinase activity // inferred from electronic annotation /// 0004714 // transmembrane receptor protein tyrosine kinase activity // inferred from electronic annotation /// 0005515 // protein binding // inferred from electro…	long-term down, acute unchanged	0.71436	1.39985	0.00769729
Dr.2211.1.A1_at	---	---	---	---	---	---	long-term down, acute unchanged	0.712711	1.40309	0.0260282
Dr.16062.1.S1_at	LOC100002196	similar to programmed cell death 8 (apoptosis-inducing factor)	100002196	---	---	---	long-term down, acute unchanged	0.711932	1.40463	0.0229184
Dr.3196.1.S1_at	ubap1	ubiquitin associated protein 1	393183	---	---	---	long-term down, acute unchanged	0.711659	1.40517	0.00458702
Dr.20333.1.A1_at	uba2	Ubiquitin-like modifier activating enzyme 2	406672	0006464 // protein modification process // inferred from electronic annotation /// 0008152 // metabolic process // inferred from electronic annotation /// 0016925 // protein sumoylation // inferred from sequence or structural similarity	0005634 // nucleus // inferred from electronic annotation	0000166 // nucleotide binding // inferred from electronic annotation /// 0003824 // catalytic activity // inferred from electronic annotation /// 0005488 // binding // inferred from electronic annotation /// 0005524 // ATP binding // inferred from electronic annotation /// 0008641 // small protein activating enzyme activity // inferred from electronic annotation /// 0016874 // ligase activity // …	long-term down, acute unchanged	0.708562	1.41131	0.00543833
Dr.20954.1.S1_at	klc1	kinesin light chain 1	335499	---	0005871 // kinesin complex // inferred from electronic annotation	0003777 // microtubule motor activity // inferred from electronic annotation /// 0005488 // binding // inferred from electronic annotation	long-term down, acute unchanged	0.708062	1.41231	0.00966969
Dr.3269.1.S1_at	hhex	hematopoietically expressed homeobox	30098	0000122 // negative regulation of transcription from RNA polymerase II promoter // inferred from direct assay /// 0001889 // liver development // inferred from mutant phenotype /// 0006350 // transcription // inferred from electronic annotation /// 0006355 // regulation of transcription, DNA-dependent // inferred from electronic annotation /// 0007275 // multicellular organismal development // in…	0005634 // nucleus // inferred from electronic annotation /// 0005634 // nucleus // inferred from sequence or structural similarity	0003677 // DNA binding // inferred from electronic annotation /// 0003700 // sequence-specific DNA binding transcription factor activity // inferred from electronic annotation /// 0016564 // transcription repressor activity // inferred from direct assay /// 0030528 // transcription regulator activity // inferred from electronic annotation /// 0043565 // sequence-specific DNA binding // inferred f…	long-term down, acute unchanged	0.705956	1.41652	0.013044
Dr.24841.2.S1_at	eif4a1a	Eukaryotic translation initiation factor 4A, isoform 1A	386634	---	---	0003676 // nucleic acid binding // inferred from electronic annotation /// 0003743 // translation initiation factor activity // inferred from electronic annotation /// 0004386 // helicase activity // inferred from electronic annotation /// 0005524 // ATP binding // inferred from electronic annotation /// 0008026 // ATP-dependent helicase activity // inferred from electronic annotation /// 0016787…	long-term down, acute unchanged	0.703578	1.42131	0.0103018
Dr.11945.2.S1_at	si:dkey-183c16.7	si:dkey-183c16.7	556673	0006629 // lipid metabolic process // inferred from electronic annotation /// 0006637 // acyl-CoA metabolic process // inferred from electronic annotation	---	0016290 // palmitoyl-CoA hydrolase activity // inferred from electronic annotation /// 0016740 // transferase activity // inferred from electronic annotation /// 0016787 // hydrolase activity // inferred from electronic annotation /// 0016790 // thiolester hydrolase activity // inferred from electronic annotation	long-term down, acute unchanged	0.702191	1.42411	0.0238232
Dr.13969.1.A1_at	nipa2	non imprinted in Prader-Willi/Angelman syndrome 2 (human)	406399	---	---	---	long-term down, acute unchanged	0.700852	1.42683	0.0249469
Dr.3411.1.S1_at	oaz2	ornithine decarboxylase antizyme 2	259193	---	---	0004857 // enzyme inhibitor activity // inferred from electronic annotation /// 0008073 // ornithine decarboxylase inhibitor activity // inferred from electronic annotation	long-term down, acute unchanged	0.699049	1.43051	0.0187141
Dr.26444.1.S1_at	sardh	sarcosine dehydrogenase	394103	0006546 // glycine catabolic process // inferred from electronic annotation	0005737 // cytoplasm // inferred from electronic annotation	0004047 // aminomethyltransferase activity // inferred from electronic annotation /// 0016491 // oxidoreductase activity // inferred from electronic annotation	long-term down, acute down less	0.696654	1.43543	0.00453377
Dr.10061.1.A1_at	zgc:173506	zgc:173506	563236	---	---	---	long-term down, acute unchanged	0.696075	1.43663	0.00718976
Dr.26418.1.A1_at	---	---	---	---	---	---	long-term down, acute unchanged	0.692577	1.44388	0.0361823
Dr.13342.1.A1_at	erf	Ets2 repressor factor	560416	0006355 // regulation of transcription, DNA-dependent // inferred from electronic annotation	0005634 // nucleus // inferred from electronic annotation	0003677 // DNA binding // inferred from electronic annotation /// 0003700 // sequence-specific DNA binding transcription factor activity // inferred from electronic annotation /// 0043565 // sequence-specific DNA binding // inferred from electronic annotation	long-term down, acute unchanged	0.69061	1.44799	0.0186641
Dr.3411.1.S1_s_at	oaz2	ornithine decarboxylase antizyme 2	259193	---	---	0004857 // enzyme inhibitor activity // inferred from electronic annotation /// 0008073 // ornithine decarboxylase inhibitor activity // inferred from electronic annotation	long-term down, acute unchanged	0.690295	1.44866	0.00794224
Dr.26037.1.A1_at	LOC100329930	hypothetical protein LOC100329930	100329930	---	---	0005488 // binding // inferred from electronic annotation	long-term down, acute unchanged	0.69027	1.44871	0.0180931
Dr.7592.1.S1_at	waca	WW domain containing adaptor with coiled-coil a	323904	---	---	0005515 // protein binding // inferred from electronic annotation	long-term down, acute down less	0.68943	1.45047	0.00103649
Dr.23460.1.S1_at	spred1	sprouty-related, EVH1 domain containing 1	406513	0007275 // multicellular organismal development // inferred from electronic annotation /// 0009966 // regulation of signal transduction // inferred from electronic annotation /// 0030947 // regulation of vascular endothelial growth factor receptor signaling pathway // inferred from mutant phenotype /// 0048514 // blood vessel morphogenesis // inferred from mutant phenotype	0016020 // membrane // inferred from electronic annotation	---	long-term down, acute unchanged	0.687516	1.45451	0.0074544
Dr.10424.2.S1_at	zgc:110182	zgc:110182	550535	---	---	---	long-term down, acute unchanged	0.685059	1.45973	0.00935242
Dr.1864.1.A1_at	LOC100149907 /// zgc:175222	myosin phosphatase-Rho interacting protein-like /// zgc:175222	100149907 /// 558831	---	---	---	long-term down, acute unchanged	0.681426	1.46751	0.0314923
Dr.24337.1.A1_at	zgc:66337	zgc:66337	393492	---	---	---	long-term down, acute unchanged	0.68022	1.47011	0.00530513
Dr.15485.1.A1_at	---	---	---	0000226 // microtubule cytoskeleton organization // inferred from electronic annotation	0005737 // cytoplasm // inferred from electronic annotation	0008017 // microtubule binding // inferred from electronic annotation	long-term down, acute unchanged	0.678937	1.47289	0.040658
Dr.2671.1.S1_at	tmem165	transmembrane protein 165	324501	---	0016020 // membrane // inferred from electronic annotation /// 0016021 // integral to membrane // inferred from electronic annotation	---	long-term down, acute down less	0.672905	1.48609	0.00078837
Dr.17377.1.S1_at	tmem131	transmembrane protein 131	557719	---	---	---	long-term down, acute unchanged	0.671799	1.48854	0.0347524
Dr.13266.2.S1_at	si:dkey-223n17.3	Si:dkey-223n17.3	556852	0006350 // transcription // inferred from electronic annotation /// 0045449 // regulation of transcription // inferred from electronic annotation	0005634 // nucleus // inferred from electronic annotation	---	long-term down, acute down less	0.67138	1.48947	0.000603028
Dr.26335.1.A1_at	LOC562487	Similar to E3 ubiquitin-protein ligase RNF12 (RING finger protein 12) (LIM domain-interacting RING finger protein) (RING finger LIM domain-binding protein) (R-LIM) (Renal carcinoma antigen NY-REN-43)	562487	---	---	---	long-term down, acute unchanged	0.670932	1.49046	0.00727461
Dr.23361.1.A1_at	wu:fl03e01	wu:fl03e01	335270	---	---	---	long-term down, acute unchanged	0.666884	1.49951	0.0304926
Dr.14897.1.A1_at	slc39a9	solute carrier family 39 (zinc transporter), member 9	541413	0006810 // transport // inferred from electronic annotation /// 0006811 // ion transport // inferred from electronic annotation /// 0006829 // zinc ion transport // inferred from electronic annotation /// 0006829 // zinc ion transport // inferred from sequence or structural similarity /// 0030001 // metal ion transport // inferred from electronic annotation /// 0055085 // transmembrane transport …	0016020 // membrane // inferred from electronic annotation /// 0016021 // integral to membrane // inferred from electronic annotation	0005385 // zinc ion transmembrane transporter activity // inferred from sequence or structural similarity /// 0046873 // metal ion transmembrane transporter activity // inferred from electronic annotation	long-term down, acute unchanged	0.662972	1.50836	0.00742091
Dr.805.1.A1_at	asph	aspartate beta-hydroxylase	323659	---	0016020 // membrane // inferred from electronic annotation	---	long-term down, acute unchanged	0.662205	1.51011	0.00581213
Dr.17663.1.S1_at	LOC100333329 /// LOC565172	MAP7 domain containing 2-like /// similar to CDNA sequence BC019977	100333329 /// 565172	---	---	---	long-term down, acute unchanged	0.659091	1.51724	0.00442363
Dr.11388.1.S1_at	atp13a /// LOC100329877	ATPase type 13A /// ATPase type 13A-like	100329877 /// 334466	0006754 // ATP biosynthetic process // inferred from electronic annotation /// 0006812 // cation transport // inferred from electronic annotation /// 0008152 // metabolic process // inferred from electronic annotation	0016020 // membrane // inferred from electronic annotation /// 0016021 // integral to membrane // inferred from electronic annotation	0000166 // nucleotide binding // inferred from electronic annotation /// 0003824 // catalytic activity // inferred from electronic annotation /// 0005524 // ATP binding // inferred from electronic annotation /// 0015662 // ATPase activity, coupled to transmembrane movement of ions, phosphorylative mechanism // inferred from electronic annotation /// 0016787 // hydrolase activity // inferred from …	long-term down, acute unchanged	0.656855	1.52241	0.00385607
Dr.3272.1.S1_at	arl6ip5a	ADP-ribosylation factor-like 6 interacting protein 5a	450076	---	---	---	long-term down, acute unchanged	0.653388	1.53048	0.0205585
Dr.3409.1.A1_at	yes1	v-yes-1 Yamaguchi sarcoma viral oncogene homolog 1	407620	0006468 // protein phosphorylation // inferred from electronic annotation /// 0045859 // regulation of protein kinase activity // inferred from genetic interaction /// 0046777 // protein autophosphorylation // inferred from direct assay /// 0060027 // convergent extension involved in gastrulation // inferred from genetic interaction	---	0000166 // nucleotide binding // inferred from electronic annotation /// 0004672 // protein kinase activity // inferred from electronic annotation /// 0004713 // protein tyrosine kinase activity // inferred from direct assay /// 0004713 // protein tyrosine kinase activity // inferred from electronic annotation /// 0004715 // non-membrane spanning protein tyrosine kinase activity // inferred from …	long-term down, acute unchanged	0.652444	1.5327	0.0072557
Dr.6957.1.S1_at	kpna4	karyopherin alpha 4 (importin alpha 3)	327373	0006606 // protein import into nucleus // inferred from electronic annotation /// 0006886 // intracellular protein transport // inferred from electronic annotation	0005634 // nucleus // inferred from electronic annotation /// 0005643 // nuclear pore // inferred from electronic annotation /// 0005737 // cytoplasm // inferred from electronic annotation	0005488 // binding // inferred from electronic annotation /// 0008565 // protein transporter activity // inferred from electronic annotation	long-term down, acute unchanged	0.652375	1.53286	0.00548732
Dr.25772.1.A1_at	hnrnpl2	heterogeneous nuclear ribonucleoprotein L2	573096	0006397 // mRNA processing // inferred from electronic annotation	0005634 // nucleus // inferred from electronic annotation /// 0030529 // ribonucleoprotein complex // inferred from electronic annotation	0000166 // nucleotide binding // inferred from electronic annotation /// 0003676 // nucleic acid binding // inferred from electronic annotation /// 0003723 // RNA binding // inferred from electronic annotation	long-term down, acute unchanged	0.65002	1.53842	0.00168939
Dr.8166.1.S1_at	gsk3b	glycogen synthase kinase 3 beta	30654	0001947 // heart looping // inferred from mutant phenotype /// 0006468 // protein phosphorylation // inferred from electronic annotation	---	0000166 // nucleotide binding // inferred from electronic annotation /// 0004672 // protein kinase activity // inferred from electronic annotation /// 0004674 // protein serine/threonine kinase activity // inferred from electronic annotation /// 0005524 // ATP binding // inferred from electronic annotation /// 0016301 // kinase activity // inferred from electronic annotation	long-term down, acute unchanged	0.648179	1.54278	0.017328
Dr.12079.1.A1_at	hgs	hepatocyte growth factor-regulated tyrosine kinase substrate	334175	0006886 // intracellular protein transport // inferred from electronic annotation	---	0008270 // zinc ion binding // inferred from electronic annotation /// 0016301 // kinase activity // inferred from electronic annotation /// 0046872 // metal ion binding // inferred from electronic annotation	long-term down, acute unchanged	0.646882	1.54588	0.0299959
Dr.17955.1.S1_at	---	---	---	---	---	---	long-term down, acute unchanged	0.64547	1.54926	0.0385157
Dr.3174.2.A1_at	tmem115	transmembrane protein 115	619264	---	0016021 // integral to membrane // inferred from electronic annotation	---	long-term down, acute unchanged	0.644226	1.55225	0.00343553
Dr.25732.1.A1_at	atad3b	ATPase family, AAA domain containing 3B	403004	---	---	0000166 // nucleotide binding // inferred from electronic annotation /// 0005524 // ATP binding // inferred from electronic annotation /// 0017111 // nucleoside-triphosphatase activity // inferred from electronic annotation	long-term down, acute unchanged	0.634743	1.57544	0.0181622
Dr.7030.1.A1_at	im:6907928	im:6907928	564636	---	---	---	long-term down, acute down less	0.634555	1.57591	0.00358873
Dr.3866.1.A1_at	caprin1a	cell cycle associated protein 1a	445090	---	---	---	long-term down, acute down less	0.63445	1.57617	0.00204231
Dr.6508.1.A1_at	pank1b	pantothenate kinase 1b	565059	0015937 // coenzyme A biosynthetic process // inferred from electronic annotation	---	0004594 // pantothenate kinase activity // inferred from electronic annotation /// 0005524 // ATP binding // inferred from electronic annotation	long-term down, acute unchanged	0.633768	1.57786	0.012663
Dr.25212.1.A1_at	clstn1	calsyntenin 1	777737	0007156 // homophilic cell adhesion // inferred from electronic annotation	0016020 // membrane // inferred from electronic annotation /// 0016021 // integral to membrane // inferred from electronic annotation	0005509 // calcium ion binding // inferred from electronic annotation	long-term down, acute unchanged	0.632382	1.58132	0.00748342
Dr.7592.1.S2_at	waca	WW domain containing adaptor with coiled-coil a	323904	---	---	0005515 // protein binding // inferred from electronic annotation	long-term down, acute unchanged	0.631757	1.58289	0.00221265
Dr.2921.1.A1_at	copa	coatomer protein complex, subunit alpha	260439	0006886 // intracellular protein transport // inferred from electronic annotation /// 0016192 // vesicle-mediated transport // inferred from electronic annotation /// 0030903 // notochord development // inferred from mutant phenotype	0030117 // membrane coat // inferred from electronic annotation /// 0030126 // COPI vesicle coat // inferred from electronic annotation	0005198 // structural molecule activity // inferred from electronic annotation /// 0005515 // protein binding // inferred from electronic annotation	long-term down, acute down less	0.629477	1.58862	0.00104243
Dr.17817.1.A1_at	lrig1	leucine-rich repeats and immunoglobulin-like domains 1	560325	---	---	---	long-term down, acute unchanged	0.627485	1.59366	0.0126387
Dr.12817.1.A1_at	si:rp71-39b20.7	Si:rp71-39b20.7	492647	0007165 // signal transduction // inferred from electronic annotation /// 0009617 // response to bacterium // inferred from direct assay	0005615 // extracellular space // inferred from electronic annotation	0005102 // receptor binding // inferred from electronic annotation	long-term down, acute unchanged	0.62474	1.60067	0.0172194
Dr.12232.1.A1_at	---	---	---	---	---	---	long-term down, acute unchanged	0.624277	1.60185	0.00212315
Dr.25487.1.A1_at	npepl1	aminopeptidase-like 1	550383	0006508 // proteolysis // inferred from electronic annotation	0005622 // intracellular // inferred from electronic annotation /// 0005737 // cytoplasm // inferred from electronic annotation	0004177 // aminopeptidase activity // inferred from electronic annotation /// 0008235 // metalloexopeptidase activity // inferred from electronic annotation /// 0030145 // manganese ion binding // inferred from electronic annotation	long-term down, acute unchanged	0.622613	1.60613	0.00858861
Dr.26329.1.A1_at	cltca	clathrin, heavy polypeptide a (Hc)	323579	0006886 // intracellular protein transport // inferred from electronic annotation /// 0016192 // vesicle-mediated transport // inferred from electronic annotation	0030130 // clathrin coat of trans-Golgi network vesicle // inferred from electronic annotation /// 0030132 // clathrin coat of coated pit // inferred from electronic annotation	0005198 // structural molecule activity // inferred from electronic annotation /// 0005488 // binding // inferred from electronic annotation /// 0005515 // protein binding // inferred from electronic annotation	long-term down, acute down less	0.622496	1.60644	0.00210111
Dr.6095.1.S1_at	ppp4r2a	protein phosphatase 4, regulatory subunit 2a	326723	---	---	---	long-term down, acute down less	0.619959	1.61301	0.00135797
Dr.3746.1.A1_x_at	fitm2	fat storage-inducing transmembrane protein 2	552928	0019915 // lipid storage // inferred from mutant phenotype	0005783 // endoplasmic reticulum // inferred from electronic annotation /// 0005789 // endoplasmic reticulum membrane // inferred from electronic annotation /// 0016020 // membrane // inferred from electronic annotation /// 0016021 // integral to membrane // inferred from electronic annotation	---	long-term down, acute unchanged	0.61391	1.6289	0.0160935
Dr.19225.1.S1_at	aldoaa	aldolase a, fructose-bisphosphate, a	336425	0006096 // glycolysis // inferred from electronic annotation /// 0008152 // metabolic process // inferred from electronic annotation	---	0003824 // catalytic activity // inferred from electronic annotation /// 0004332 // fructose-bisphosphate aldolase activity // inferred from electronic annotation /// 0016829 // lyase activity // inferred from electronic annotation	long-term down, acute unchanged	0.613095	1.63107	0.0321012
Dr.3096.1.A1_at	timm17a	translocase of inner mitochondrial membrane 17 homolog A (yeast)	386636	0006886 // intracellular protein transport // inferred from electronic annotation /// 0015031 // protein transport // inferred from electronic annotation	0005743 // mitochondrial inner membrane // inferred from electronic annotation /// 0005744 // mitochondrial inner membrane presequence translocase complex // inferred from electronic annotation /// 0016020 // membrane // inferred from electronic annotation /// 0016021 // integral to membrane // inferred from electronic annotation	0008565 // protein transporter activity // inferred from electronic annotation /// 0015450 // P-P-bond-hydrolysis-driven protein transmembrane transporter activity // inferred from electronic annotation	long-term down, acute unchanged	0.603648	1.6566	0.00806441
Dr.23368.1.A1_at	si:rp71-61h23.4	si:rp71-61h23.4	335278	---	---	---	long-term down, acute unchanged	0.602741	1.65909	0.0013958
Dr.11945.1.A1_at	si:dkey-183c16.7	si:dkey-183c16.7	556673	0006629 // lipid metabolic process // inferred from electronic annotation /// 0006637 // acyl-CoA metabolic process // inferred from electronic annotation	---	0016290 // palmitoyl-CoA hydrolase activity // inferred from electronic annotation /// 0016740 // transferase activity // inferred from electronic annotation /// 0016787 // hydrolase activity // inferred from electronic annotation /// 0016790 // thiolester hydrolase activity // inferred from electronic annotation	long-term down, acute unchanged	0.599559	1.66789	0.00586006
Dr.9374.1.A1_at	si:ch211-184m19.1	si:ch211-184m19.1	558218	---	---	---	long-term down, acute unchanged	0.597067	1.67485	0.00359557
Dr.7940.1.A1_at	---	---	---	---	---	---	long-term down, acute down less	0.594962	1.68078	0.000516917
Dr.17359.1.A1_at	LOC100329599	CG11490-like	100329599	---	---	---	long-term down, acute unchanged	0.592821	1.68685	0.00715346
Dr.24499.1.A1_at	---	---	---	---	---	---	long-term down, acute unchanged	0.592593	1.6875	0.0286314
Dr.4926.1.S1_at	pbx4	pre-B-cell leukemia transcription factor 4	30728	0001755 // neural crest cell migration // inferred from mutant phenotype /// 0001764 // neuron migration // inferred from direct assay /// 0006355 // regulation of transcription, DNA-dependent // inferred from electronic annotation /// 0007411 // axon guidance // inferred from direct assay /// 0007420 // brain development // inferred from mutant phenotype /// 0030182 // neuron differentiation // …	0005634 // nucleus // inferred from electronic annotation /// 0005667 // transcription factor complex // inferred by curator	0003677 // DNA binding // inferred from direct assay /// 0003677 // DNA binding // inferred from electronic annotation /// 0003700 // sequence-specific DNA binding transcription factor activity // inferred from direct assay /// 0003700 // sequence-specific DNA binding transcription factor activity // inferred from electronic annotation /// 0005515 // protein binding // inferred from physical inte…	long-term down, acute down less	0.591607	1.69031	0.00145786
Dr.24266.1.S1_at	cyb5b	cytochrome b5 type B	405812	---	---	0020037 // heme binding // inferred from electronic annotation /// 0046872 // metal ion binding // inferred from electronic annotation	long-term down, acute unchanged	0.590836	1.69252	0.0034058
Dr.11445.1.A1_at	---	---	---	---	---	---	long-term down, acute down less	0.584447	1.71102	0.000327293
Dr.11344.2.S1_at	wu:fb09b10	wu:fb09b10	563544	---	---	---	long-term down, acute unchanged	0.581566	1.7195	0.0029135
Dr.5145.1.A1_at	kdm5ba	lysine (K)-specific demethylase 5Ba	327168	---	0005622 // intracellular // inferred from electronic annotation /// 0005634 // nucleus // inferred from electronic annotation	0003677 // DNA binding // inferred from electronic annotation /// 0005515 // protein binding // inferred from electronic annotation /// 0008270 // zinc ion binding // inferred from electronic annotation /// 0046872 // metal ion binding // inferred from electronic annotation	long-term down, acute unchanged	0.578996	1.72713	0.0462656
Dr.9476.1.A1_at	---	---	---	---	---	---	long-term down, acute unchanged	0.575711	1.73698	0.0183174
Dr.6373.1.S1_at	mars	methionine-tRNA synthetase	338183	0006412 // translation // inferred from electronic annotation /// 0006418 // tRNA aminoacylation for protein translation // inferred from electronic annotation /// 0006431 // methionyl-tRNA aminoacylation // inferred from electronic annotation	0005737 // cytoplasm // inferred from electronic annotation	0000166 // nucleotide binding // inferred from electronic annotation /// 0004812 // aminoacyl-tRNA ligase activity // inferred from electronic annotation /// 0004825 // methionine-tRNA ligase activity // inferred from electronic annotation /// 0005524 // ATP binding // inferred from electronic annotation	long-term down, acute unchanged	0.575377	1.73799	0.0125639
Dr.26286.1.A1_at	LOC100149852	karyopherin alpha 6-like	100149852	---	---	---	long-term down, acute down less	0.573208	1.74457	0.000673603
Dr.2355.1.S1_at	yap1	Yes-associated protein 1	561411	0007420 // brain development // inferred from mutant phenotype /// 0051216 // cartilage development // inferred from mutant phenotype	0005634 // nucleus // inferred from direct assay	0005515 // protein binding // inferred from electronic annotation	long-term down, acute unchanged	0.571308	1.75037	0.0222845
Dr.4132.1.A1_at	---	---	---	---	---	---	long-term down, acute unchanged	0.57114	1.75089	0.00700434
Dr.18314.1.A1_at	smarca5	SWI/SNF related, matrix associated, actin dependent regulator of chromatin, subfamily a, member 5	282615	0006338 // chromatin remodeling // inferred from electronic annotation /// 0043044 // ATP-dependent chromatin remodeling // inferred from electronic annotation /// 0060041 // retina development in camera-type eye // inferred from mutant phenotype	0005634 // nucleus // inferred from electronic annotation /// 0016585 // chromatin remodeling complex // inferred from electronic annotation	0003676 // nucleic acid binding // inferred from electronic annotation /// 0003677 // DNA binding // inferred from electronic annotation /// 0004386 // helicase activity // inferred from electronic annotation /// 0005524 // ATP binding // inferred from electronic annotation /// 0016818 // hydrolase activity, acting on acid anhydrides, in phosphorus-containing anhydrides // inferred from electroni…	long-term down, acute down less	0.568554	1.75885	0.00336322
Dr.15298.1.S1_at	---	---	---	---	---	---	long-term down, acute unchanged	0.567842	1.76105	0.00258772
Dr.24841.1.S1_at	eif4a1a	eukaryotic translation initiation factor 4A, isoform 1A	386634	---	---	0003676 // nucleic acid binding // inferred from electronic annotation /// 0003743 // translation initiation factor activity // inferred from electronic annotation /// 0004386 // helicase activity // inferred from electronic annotation /// 0005524 // ATP binding // inferred from electronic annotation /// 0008026 // ATP-dependent helicase activity // inferred from electronic annotation /// 0016787…	long-term down, acute down less	0.564172	1.77251	0.000936542
Dr.12713.1.S1_at	pitpna	phosphatidylinositol transfer protein, alpha	393909	0006810 // transport // inferred from electronic annotation /// 0007409 // axonogenesis // inferred from mutant phenotype	0005622 // intracellular // inferred from electronic annotation	---	long-term down, acute unchanged	0.559283	1.788	0.00496996
Dr.16181.1.A1_at	nr2f6b	nuclear receptor subfamily 2, group F, member 6b	406522	0006350 // transcription // inferred from electronic annotation /// 0006355 // regulation of transcription, DNA-dependent // inferred from electronic annotation /// 0045449 // regulation of transcription // inferred from electronic annotation	0005634 // nucleus // inferred from electronic annotation	0003677 // DNA binding // inferred from electronic annotation /// 0003700 // sequence-specific DNA binding transcription factor activity // inferred from electronic annotation /// 0003707 // steroid hormone receptor activity // inferred from electronic annotation /// 0004872 // receptor activity // inferred from electronic annotation /// 0004879 // ligand-dependent nuclear receptor activity // in…	long-term down, acute unchanged	0.556997	1.79534	0.0029725
Dr.25189.1.S1_at	vcp	valosin containing protein	327197	0006810 // transport // inferred from electronic annotation /// 0007049 // cell cycle // inferred from electronic annotation	0005634 // nucleus // inferred from electronic annotation /// 0005737 // cytoplasm // inferred from electronic annotation /// 0005829 // cytosol // inferred from electronic annotation	0000166 // nucleotide binding // inferred from electronic annotation /// 0005488 // binding // inferred from electronic annotation /// 0005524 // ATP binding // inferred from electronic annotation /// 0008289 // lipid binding // inferred from electronic annotation /// 0016787 // hydrolase activity // inferred from electronic annotation /// 0017111 // nucleoside-triphosphatase activity // inferred…	long-term down, acute down less	0.556439	1.79714	0.000224926
Dr.6528.1.A1_at	wu:fd60d11	wu:fd60d11	326064	---	---	---	long-term down, acute down less	0.556288	1.79763	0.00070302
Dr.3217.1.A1_at	atxn2l	ataxin 2-like	324525	---	---	---	long-term down, acute down less	0.554043	1.80491	0.00078837
Dr.17377.2.A1_at	tmem131	transmembrane protein 131	557719	---	---	---	long-term down, acute unchanged	0.552184	1.81099	0.0277528
Dr.7168.1.S1_at	wu:fd56d05	wu:fd56d05	326003	---	---	---	long-term down, acute unchanged	0.551777	1.81233	0.00369471
Dr.23925.1.A1_at	LOC564424	novel protein similar to vertebrate sterol O-acyltransferase (acyl-Coenzyme A: cholesterol acyltransferase) 1 (SOAT1)	564424	---	0016020 // membrane // inferred from electronic annotation /// 0016021 // integral to membrane // inferred from electronic annotation	0008415 // acyltransferase activity // inferred from electronic annotation /// 0016740 // transferase activity // inferred from electronic annotation	long-term down, acute unchanged	0.550523	1.81645	0.000727677
Dr.7824.1.S1_at	rhoab	ras homolog gene family, member Ab	100006041	0006916 // anti-apoptosis // inferred from mutant phenotype /// 0007264 // small GTPase mediated signal transduction // inferred from electronic annotation /// 0007266 // Rho protein signal transduction // inferred from mutant phenotype /// 0016055 // Wnt receptor signaling pathway // inferred from genetic interaction /// 0035121 // tail morphogenesis // inferred from mutant phenotype /// 0042074…	0005622 // intracellular // inferred from electronic annotation /// 0016020 // membrane // inferred from electronic annotation	0000166 // nucleotide binding // inferred from electronic annotation /// 0005525 // GTP binding // inferred from electronic annotation	long-term down, acute down less	0.535795	1.86639	0.000372442
Dr.94.1.A1_at	mapre1	microtubule-associated protein, RP/EB family, member 1	334728	---	---	0008017 // microtubule binding // inferred from electronic annotation	long-term down, acute unchanged	0.533951	1.87283	0.000560031
Dr.6021.1.A1_at	agpat2	1-acylglycerol-3-phosphate O-acyltransferase 2 (lysophosphatidic acid acyltransferase, beta)	777624	0008152 // metabolic process // inferred from electronic annotation /// 0008654 // phospholipid biosynthetic process // inferred from electronic annotation	0016020 // membrane // inferred from electronic annotation	0003841 // 1-acylglycerol-3-phosphate O-acyltransferase activity // inferred from electronic annotation /// 0008415 // acyltransferase activity // inferred from electronic annotation /// 0016740 // transferase activity // inferred from electronic annotation	long-term down, acute down less	0.532906	1.8765	0.00197484
Dr.3995.1.S1_at	cltca	clathrin, heavy polypeptide a (Hc)	323579	0006886 // intracellular protein transport // inferred from electronic annotation /// 0016192 // vesicle-mediated transport // inferred from electronic annotation	0030130 // clathrin coat of trans-Golgi network vesicle // inferred from electronic annotation /// 0030132 // clathrin coat of coated pit // inferred from electronic annotation	0005198 // structural molecule activity // inferred from electronic annotation /// 0005488 // binding // inferred from electronic annotation /// 0005515 // protein binding // inferred from electronic annotation	long-term down, acute unchanged	0.532559	1.87773	0.00342839
Dr.11344.1.A1_at	wu:fb09b10	wu:fb09b10	563544	---	---	---	long-term down, acute unchanged	0.531115	1.88283	0.000198803
Dr.11469.1.A1_a_at	setd3	SET domain containing 3	337193	---	---	---	long-term down, acute down less	0.525918	1.90144	0.00254375
Dr.17332.1.S1_at	rtn3	reticulon 3	394047	---	0005783 // endoplasmic reticulum // inferred from electronic annotation	---	long-term down, acute down less	0.522859	1.91256	0.000781666
Dr.8577.1.A1_at	wu:fb93g02	wu:fb93g02	323264	---	---	---	long-term down, acute unchanged	0.521638	1.91704	0.000198803
Dr.2414.1.S1_at	smarca4	SWI/SNF related, matrix associated, actin dependent regulator of chromatin, subfamily a, member 4	353295	0000185 // activation of MAPKKK activity // inferred from mutant phenotype /// 0007417 // central nervous system development // inferred from mutant phenotype /// 0010842 // retina layer formation // inferred from mutant phenotype /// 0014032 // neural crest cell development // inferred from mutant phenotype /// 0021634 // optic nerve formation // inferred from mutant phenotype /// 0030182 // neu…	0005634 // nucleus // inferred from electronic annotation	0003676 // nucleic acid binding // inferred from electronic annotation /// 0003677 // DNA binding // inferred from electronic annotation /// 0004386 // helicase activity // inferred from electronic annotation /// 0005524 // ATP binding // inferred from electronic annotation /// 0016818 // hydrolase activity, acting on acid anhydrides, in phosphorus-containing anhydrides // inferred from electroni…	long-term down, acute down less	0.519114	1.92636	0.000354402
Dr.24497.2.S1_a_at	wu:fb09b10	wu:fb09b10	563544	---	---	---	long-term down, acute unchanged	0.512737	1.95032	0.00138269
Dr.4934.1.A1_at	gsk3b	glycogen synthase kinase 3 beta	30654	0001947 // heart looping // inferred from mutant phenotype /// 0006468 // protein phosphorylation // inferred from electronic annotation	---	0000166 // nucleotide binding // inferred from electronic annotation /// 0004672 // protein kinase activity // inferred from electronic annotation /// 0004674 // protein serine/threonine kinase activity // inferred from electronic annotation /// 0005524 // ATP binding // inferred from electronic annotation /// 0016301 // kinase activity // inferred from electronic annotation	long-term down, acute unchanged	0.507644	1.96989	0.00307108
Dr.5277.1.A1_at	rbm4.3	RNA binding motif protein 4.3	406277	0006468 // protein phosphorylation // inferred from electronic annotation	---	0000166 // nucleotide binding // inferred from electronic annotation /// 0003676 // nucleic acid binding // inferred from electronic annotation /// 0004672 // protein kinase activity // inferred from electronic annotation /// 0005524 // ATP binding // inferred from electronic annotation	long-term down, acute down less	0.507447	1.97065	0.00160782
Dr.14817.1.A1_at	grik1a	glutamate receptor, ionotropic, kainate 1a	798001	---	---	---	long-term down, acute unchanged	0.506069	1.97602	0.0187141
Dr.26424.1.S1_at	kpna3	karyopherin (importin) alpha 3	368640	0006606 // protein import into nucleus // inferred from electronic annotation /// 0006886 // intracellular protein transport // inferred from electronic annotation	0005634 // nucleus // inferred from electronic annotation /// 0005643 // nuclear pore // inferred from electronic annotation /// 0005737 // cytoplasm // inferred from electronic annotation	0005488 // binding // inferred from electronic annotation /// 0008565 // protein transporter activity // inferred from electronic annotation	long-term down, acute down less	0.505093	1.97983	0.000198803
Dr.664.1.S1_at	tuba8l4	tubulin, alpha 8 like 4	393154	0007017 // microtubule-based process // inferred from electronic annotation /// 0007018 // microtubule-based movement // inferred from electronic annotation /// 0051258 // protein polymerization // inferred from electronic annotation	0005874 // microtubule // inferred from electronic annotation /// 0043234 // protein complex // inferred from electronic annotation	0000166 // nucleotide binding // inferred from electronic annotation /// 0003924 // GTPase activity // inferred from electronic annotation /// 0005198 // structural molecule activity // inferred from electronic annotation /// 0005525 // GTP binding // inferred from electronic annotation	long-term down, acute down less	0.501746	1.99304	0.000177663
Dr.24339.1.S1_at	ndrg4	N-myc downstream regulated gene 4	692305	0001947 // heart looping // inferred from mutant phenotype /// 0035050 // embryonic heart tube development // inferred from mutant phenotype /// 0060038 // cardiac muscle cell proliferation // inferred from mutant phenotype	---	---	long-term down, acute unchanged	0.5015	1.99402	0.0123239
Dr.7496.1.A1_at	syncripl	synaptotagmin binding, cytoplasmic RNA interacting protein, like	324384	---	---	0000166 // nucleotide binding // inferred from electronic annotation /// 0003676 // nucleic acid binding // inferred from electronic annotation	long-term down, acute down less	0.500111	1.99956	0.000530164
Dr.21879.1.A1_at	wu:fc76e09	wu:fc76e09	325436	---	---	---	long-term down, acute unchanged	0.49715	2.01147	0.0167721
Dr.13321.1.S1_at	hig1	hypoxia induced gene 1	373084	---	0016020 // membrane // inferred from electronic annotation /// 0016021 // integral to membrane // inferred from electronic annotation	---	long-term down, acute unchanged	0.495243	2.01921	0.00474409
Dr.13385.1.S1_at	LOC565295	LAG1 homolog, ceramide synthase 5-like	565295	0006355 // regulation of transcription, DNA-dependent // inferred from electronic annotation	0016021 // integral to membrane // inferred from electronic annotation	0003700 // sequence-specific DNA binding transcription factor activity // inferred from electronic annotation /// 0043565 // sequence-specific DNA binding // inferred from electronic annotation	long-term down, acute unchanged	0.492522	2.03037	0.00121105
Dr.5335.1.S2_at	pl10	pl10	30116	---	---	0000166 // nucleotide binding // inferred from electronic annotation /// 0003676 // nucleic acid binding // inferred from electronic annotation /// 0004386 // helicase activity // inferred from electronic annotation /// 0005524 // ATP binding // inferred from electronic annotation /// 0008026 // ATP-dependent helicase activity // inferred from electronic annotation /// 0016787 // hydrolase activi…	long-term down, acute unchanged	0.482183	2.0739	0.00136255
Dr.11384.1.A1_at	---	---	---	---	---	---	long-term down, acute down less	0.480908	2.0794	0.00452627
Dr.2810.1.S1_at	dlat	dihydrolipoamide S-acetyltransferase (E2 component of pyruvate dehydrogenase complex)	324201	0006086 // acetyl-CoA biosynthetic process from pyruvate // inferred from mutant phenotype /// 0006090 // pyruvate metabolic process // inferred from electronic annotation /// 0006090 // pyruvate metabolic process // inferred from mutant phenotype /// 0008152 // metabolic process // inferred from electronic annotation /// 0009583 // detection of light stimulus // inferred from mutant phenotype //…	0045254 // pyruvate dehydrogenase complex // inferred from electronic annotation	0004738 // pyruvate dehydrogenase activity // inferred from mutant phenotype /// 0004742 // dihydrolipoyllysine-residue acetyltransferase activity // inferred from electronic annotation /// 0005515 // protein binding // inferred from electronic annotation /// 0008415 // acyltransferase activity // inferred from electronic annotation /// 0016740 // transferase activity // inferred from electronic …	long-term down, acute down less	0.476092	2.10043	4.78e-05
Dr.1241.1.S1_at	rtcd1	RNA terminal phosphate cyclase domain 1	321129	0006396 // RNA processing // inferred from electronic annotation	0005654 // nucleoplasm // inferred from electronic annotation	0003824 // catalytic activity // inferred from electronic annotation /// 0003963 // RNA-3'-phosphate cyclase activity // inferred from electronic annotation /// 0016886 // ligase activity, forming phosphoric ester bonds // inferred from electronic annotation	long-term down, acute down less	0.473272	2.11295	6.96e-05
Dr.2398.1.A1_at	wu:fb24e03	wu:fb24e03	321649	---	---	---	long-term down, acute down less	0.472855	2.11481	0.000535538
Dr.24882.1.S1_at	---	---	---	---	---	---	long-term down, acute down less	0.465345	2.14894	0.00116284
Dr.9954.1.A1_at	spag1	sperm associated antigen 1	564953	---	---	0005488 // binding // inferred from electronic annotation	long-term down, acute unchanged	0.459489	2.17633	0.00303948
Dr.26349.1.A1_at	stk40	serine/threonine kinase 40	564859	---	---	---	long-term down, acute unchanged	0.457298	2.18676	0.0161275
Dr.25191.1.S1_at	idh1	isocitrate dehydrogenase 1 (NADP+), soluble	100006589	0006099 // tricarboxylic acid cycle // inferred from electronic annotation /// 0006102 // isocitrate metabolic process // inferred from electronic annotation /// 0055114 // oxidation reduction // inferred from electronic annotation	---	0000287 // magnesium ion binding // inferred from electronic annotation /// 0004450 // isocitrate dehydrogenase (NADP+) activity // inferred from electronic annotation /// 0016491 // oxidoreductase activity // inferred from electronic annotation /// 0016616 // oxidoreductase activity, acting on the CH-OH group of donors, NAD or NADP as acceptor // inferred from electronic annotation /// 0046872 /…	long-term down, acute down less	0.452866	2.20816	0.000882012
Dr.2504.1.A1_at	ippk	inositol 1,3,4,5,6-pentakisphosphate 2-kinase	541511	0007275 // multicellular organismal development // inferred from electronic annotation /// 0007368 // determination of left/right symmetry // inferred from genetic interaction /// 0007368 // determination of left/right symmetry // inferred from mutant phenotype /// 0032402 // melanosome transport // inferred from mutant phenotype /// 0046853 // inositol and derivative phosphorylation // inferred …	0005634 // nucleus // inferred from electronic annotation /// 0005737 // cytoplasm // inferred from electronic annotation /// 0005813 // centrosome // inferred from direct assay /// 0005932 // microtubule basal body // inferred from direct assay	0000166 // nucleotide binding // inferred from electronic annotation /// 0005524 // ATP binding // inferred from electronic annotation /// 0016301 // kinase activity // inferred from electronic annotation /// 0016740 // transferase activity // inferred from electronic annotation /// 0035299 // inositol pentakisphosphate 2-kinase activity // inferred from direct assay /// 0035299 // inositol penta…	long-term down, acute unchanged	0.446907	2.2376	0.000624671
Dr.2810.2.A1_at	dlat	Dihydrolipoamide S-acetyltransferase (E2 component of pyruvate dehydrogenase complex)	324201	0006086 // acetyl-CoA biosynthetic process from pyruvate // inferred from mutant phenotype /// 0006090 // pyruvate metabolic process // inferred from electronic annotation /// 0006090 // pyruvate metabolic process // inferred from mutant phenotype /// 0008152 // metabolic process // inferred from electronic annotation /// 0009583 // detection of light stimulus // inferred from mutant phenotype //…	0045254 // pyruvate dehydrogenase complex // inferred from electronic annotation	0004738 // pyruvate dehydrogenase activity // inferred from mutant phenotype /// 0004742 // dihydrolipoyllysine-residue acetyltransferase activity // inferred from electronic annotation /// 0005515 // protein binding // inferred from electronic annotation /// 0008415 // acyltransferase activity // inferred from electronic annotation /// 0016740 // transferase activity // inferred from electronic …	long-term down, acute down less	0.441632	2.26433	0.000593644
Dr.23163.1.A1_at	sult1st1	sulfotransferase family 1, cytosolic sulfotransferase 1	323424	0006584 // catecholamine metabolic process // inferred from electronic annotation /// 0006805 // xenobiotic metabolic process // inferred from direct assay	0005737 // cytoplasm // inferred from electronic annotation /// 0005737 // cytoplasm // non-traceable author statement	0008146 // sulfotransferase activity // inferred from direct assay /// 0008146 // sulfotransferase activity // inferred from electronic annotation /// 0016740 // transferase activity // inferred from electronic annotation	long-term down, acute unchanged	0.441613	2.26443	0.0130539
Dr.24527.1.S1_at	eif4g2a	eukaryotic translation initiation factor 4, gamma 2a	323453	0007498 // mesoderm development // inferred from genetic interaction /// 0016070 // RNA metabolic process // inferred from electronic annotation	---	0005488 // binding // inferred from electronic annotation /// 0005515 // protein binding // inferred from electronic annotation	long-term down, acute unchanged	0.433514	2.30673	0.0026615
Dr.7164.1.A1_at	entpd4	ectonucleoside triphosphate diphosphohydrolase 4	436692	---	---	0016787 // hydrolase activity // inferred from electronic annotation	long-term down, acute unchanged	0.432971	2.30963	0.0282946
Dr.1842.1.A1_at	mpp1	membrane protein, palmitoylated 1	325542	---	---	0005515 // protein binding // inferred from electronic annotation	long-term down, acute down less	0.432387	2.31274	0.00248609
Dr.2071.1.S1_at	pgp	phosphoglycolate phosphatase	792824	0008152 // metabolic process // inferred from electronic annotation	---	0003824 // catalytic activity // inferred from electronic annotation /// 0016787 // hydrolase activity // inferred from electronic annotation /// 0016791 // phosphatase activity // inferred from electronic annotation	long-term down, acute unchanged	0.428338	2.33461	0.0416247
Dr.18620.1.S1_at	alg2	asparagine-linked glycosylation 2 homolog (S. cerevisiae, alpha-1,3-mannosyltransferase)	403068	0009058 // biosynthetic process // inferred from electronic annotation	0005634 // nucleus // inferred from direct assay	0004376 // glycolipid mannosyltransferase activity // inferred from sequence or structural similarity	long-term down, acute unchanged	0.398934	2.50668	0.00156758
Dr.25209.1.S1_s_at	zgc:64098	zgc:64098	406415	---	0016020 // membrane // inferred from electronic annotation /// 0016021 // integral to membrane // inferred from electronic annotation	---	long-term down, acute unchanged	0.370804	2.69685	0.00571432
Dr.18183.1.A1_at	LOC797302	beta-1,3-galactosyl-O-glycosyl-glycoprotein beta-1,6-N-acetylglucosaminyltransferase 4-like	797302	---	0016020 // membrane // inferred from electronic annotation	0008375 // acetylglucosaminyltransferase activity // inferred from electronic annotation	long-term down, acute unchanged	0.367851	2.71849	0.00349464
Dr.5692.1.S1_at	fbxw11b	F-box and WD-40 domain protein 11b	406825	---	---	---	long-term down, acute down less	0.353291	2.83053	0.000560276
Dr.1659.1.A1_at	---	---	---	---	---	---	long-term down, acute unchanged	0.343348	2.9125	0.033955
Dr.4736.2.S1_at	mpp1	membrane protein, palmitoylated 1	325542	---	---	0005515 // protein binding // inferred from electronic annotation	long-term down, acute down less	0.34109	2.93178	0.000201137
Dr.5122.1.S2_at	zgc:77366	zgc:77366	323529	---	---	0000166 // nucleotide binding // inferred from electronic annotation /// 0003676 // nucleic acid binding // inferred from electronic annotation	long-term down, acute down less	0.336684	2.97015	8.93e-05
Dr.25283.1.A1_at	atp1b2a	ATPase, Na+/K+ transporting, beta 2a polypeptide	64269	0006754 // ATP biosynthetic process // inferred from electronic annotation /// 0006810 // transport // inferred from electronic annotation /// 0006811 // ion transport // inferred from electronic annotation /// 0006813 // potassium ion transport // inferred from electronic annotation /// 0006814 // sodium ion transport // inferred from electronic annotation	0016020 // membrane // inferred from electronic annotation /// 0016021 // integral to membrane // inferred from electronic annotation	0005391 // sodium:potassium-exchanging ATPase activity // inferred from electronic annotation	long-term down, acute down less	0.334878	2.98617	0.000603028
Dr.26261.1.A1_s_at	---	---	---	---	---	---	long-term down, acute unchanged	0.328508	3.04407	0.0477995
Dr.24214.1.S1_at	sult1st1	sulfotransferase family 1, cytosolic sulfotransferase 1	323424	0006584 // catecholamine metabolic process // inferred from electronic annotation /// 0006805 // xenobiotic metabolic process // inferred from direct assay	0005737 // cytoplasm // inferred from electronic annotation /// 0005737 // cytoplasm // non-traceable author statement	0008146 // sulfotransferase activity // inferred from direct assay /// 0008146 // sulfotransferase activity // inferred from electronic annotation /// 0016740 // transferase activity // inferred from electronic annotation	long-term down, acute unchanged	0.279979	3.5717	0.00645527
Dr.9000.1.S1_at	hsd17b12a	hydroxysteroid (17-beta) dehydrogenase 12a	327417	0006694 // steroid biosynthetic process // inferred from electronic annotation /// 0008152 // metabolic process // inferred from electronic annotation /// 0008610 // lipid biosynthetic process // inferred from electronic annotation /// 0055114 // oxidation reduction // inferred from electronic annotation	0005783 // endoplasmic reticulum // inferred from electronic annotation /// 0005789 // endoplasmic reticulum membrane // inferred from electronic annotation /// 0016020 // membrane // inferred from electronic annotation /// 0016021 // integral to membrane // inferred from electronic annotation	0003824 // catalytic activity // inferred from electronic annotation /// 0004303 // estradiol 17-beta-dehydrogenase activity // inferred from electronic annotation /// 0005488 // binding // inferred from electronic annotation /// 0016491 // oxidoreductase activity // inferred from electronic annotation	long-term down, acute down less	0.278306	3.59316	0.000506542
Dr.3932.1.S1_at	p4ha1	procollagen-proline, 2-oxoglutarate 4-dioxygenase (proline 4-hydroxylase), alpha polypeptide I	100003675	0055114 // oxidation reduction // inferred from electronic annotation	0005783 // endoplasmic reticulum // inferred from electronic annotation	0004656 // procollagen-proline 4-dioxygenase activity // inferred from electronic annotation /// 0005488 // binding // inferred from electronic annotation /// 0005506 // iron ion binding // inferred from electronic annotation /// 0016491 // oxidoreductase activity // inferred from electronic annotation /// 0016702 // oxidoreductase activity, acting on single donors with incorporation of molecular…	long-term down, acute unchanged	0.211991	4.71718	0.0130304
Dr.9457.1.A1_at	egln3	egl nine homolog 3 (C. elegans)	406602	0055114 // oxidation reduction // inferred from electronic annotation	---	0005506 // iron ion binding // inferred from electronic annotation /// 0016491 // oxidoreductase activity // inferred from electronic annotation /// 0016705 // oxidoreductase activity, acting on paired donors, with incorporation or reduction of molecular oxygen // inferred from electronic annotation /// 0031418 // L-ascorbic acid binding // inferred from electronic annotation	long-term down, acute unchanged	0.145164	6.88878	0.0134581
