# Supplementary material for: Long-Term Effects of Ionizing Radiation on Gene Expression in a Zebrafish Model
Source: PLoS One. 2013 Jul 30;8(7):e69445. doi: 10.1371/journal.pone.0069445 (PMC3728329; doi:10.1371/journal.pone.0069445)
Supplement: Table S2 — List of genes that appear in the heat map in Figure 2C. Column labels are the same as for Table S1, except that comparisons are for the acute groups versus the control group. (XLSX) [file pone.0069445.s002.xlsx]

## Sheet: toptab_ms_0213_fig2c.txt
Probe.Set.ID	Gene.Symbol	Gene.Title	Entrez.Gene	Gene.Ontology.Biological.Process	Gene.Ontology.Cellular.Component	Gene.Ontology.Molecular.Function	Gene.Group	acute fold up	acute fold down	acute.adj.p.val
Dr.96.1.A1_at	c7	complement component 7	570832	---	---	---	acute up, long-term unchanged	23.5798	0.0424091	6.73601e-06
Dr.11978.1.A1_at	LOC100330542	Hif3a-like	100330542	0006350 // transcription // inferred from electronic annotation /// 0006355 // regulation of transcription, DNA-dependent // inferred from electronic annotation /// 0007165 // signal transduction // inferred from electronic annotation /// 0045449 // regulation of transcription // inferred from electronic annotation /// 0051402 // neuron apoptosis // inferred from genetic interaction	0005634 // nucleus // inferred from electronic annotation	0003677 // DNA binding // inferred from electronic annotation /// 0003700 // sequence-specific DNA binding transcription factor activity // inferred from electronic annotation /// 0004871 // signal transducer activity // inferred from electronic annotation /// 0030528 // transcription regulator activity // inferred from electronic annotation	acute up, long-term up less	21.1831	0.0472074	5.00178e-08
Dr.16095.1.S1_at	igfbp1b /// LOC100331772	insulin-like growth factor binding protein 1b /// collagen type XIV/undulin-like	100331772 /// 793907	0001558 // regulation of cell growth // inferred from electronic annotation	0005576 // extracellular region // inferred from electronic annotation	0005520 // insulin-like growth factor binding // inferred from electronic annotation /// 0031994 // insulin-like growth factor I binding // inferred from direct assay /// 0031995 // insulin-like growth factor II binding // inferred from direct assay	acute up, long-term unchanged	15.2204	0.0657012	4.63463e-06
Dr.7338.1.S1_at	ivns1abpb	influenza virus NS1A binding protein b	334334	---	0005634 // nucleus // inferred from electronic annotation /// 0005737 // cytoplasm // inferred from electronic annotation /// 0005856 // cytoskeleton // inferred from electronic annotation	0005515 // protein binding // inferred from electronic annotation	acute up, long-term up less	15.025	0.0665559	4.43336e-07
Dr.12241.1.A1_at	cpt1b	carnitine palmitoyltransferase 1B (muscle)	449677	0009617 // response to bacterium // inferred from direct assay	---	0008415 // acyltransferase activity // inferred from electronic annotation /// 0016740 // transferase activity // inferred from electronic annotation	acute up, long-term unchanged	12.6993	0.0787446	1.78274e-05
Dr.17570.1.S3_at	slc44a5b	solute carrier family 44, member 5b	558142	---	0016020 // membrane // inferred from electronic annotation /// 0016021 // integral to membrane // inferred from electronic annotation	---	acute up, long-term up less	12.0711	0.0828423	1.73584e-06
Dr.12369.1.A1_at	sult2st1	sulfotransferase family 2, cytosolic sulfotransferase 1	338214	---	---	0008146 // sulfotransferase activity // inferred from direct assay /// 0008146 // sulfotransferase activity // inferred from electronic annotation /// 0016740 // transferase activity // inferred from electronic annotation /// 0016783 // sulfurtransferase activity // inferred from direct assay	acute up, long-term unchanged	10.7616	0.092923	3.60192e-06
Dr.17570.1.S2_at	slc44a5b	solute carrier family 44, member 5b	558142	---	0016020 // membrane // inferred from electronic annotation /// 0016021 // integral to membrane // inferred from electronic annotation	---	acute up, long-term up less	10.7456	0.0930615	1.70968e-07
Dr.17570.2.A1_at	wu:fk57a03	wu:fk57a03	386815	---	---	---	acute up, long-term up less	10.3907	0.0962395	2.76483e-07
Dr.4147.1.S1_at	glula	glutamate-ammonia ligase (glutamine synthase) a	100000775	0006542 // glutamine biosynthetic process // inferred from electronic annotation /// 0006807 // nitrogen compound metabolic process // inferred from electronic annotation	---	0000166 // nucleotide binding // inferred from electronic annotation /// 0003824 // catalytic activity // inferred from electronic annotation /// 0004356 // glutamate-ammonia ligase activity // inferred from electronic annotation /// 0005524 // ATP binding // inferred from electronic annotation /// 0016874 // ligase activity // inferred from electronic annotation	acute up, long-term up less	10.116	0.0988535	8.76984e-08
Dr.4948.1.A1_at	slc26a5	solute carrier family 26, member 5	322846	0006810 // transport // inferred from electronic annotation /// 0006821 // chloride transport // inferred from direct assay /// 0008272 // sulfate transport // inferred from direct assay /// 0008272 // sulfate transport // inferred from electronic annotation /// 0019532 // oxalate transport // inferred from direct assay /// 0042391 // regulation of membrane potential // inferred from direct assay…	0005737 // cytoplasm // inferred from direct assay /// 0005886 // plasma membrane // inferred from direct assay /// 0016020 // membrane // inferred from electronic annotation /// 0016021 // integral to membrane // inferred from electronic annotation /// 0016021 // integral to membrane // inferred from sequence or structural similarity	0005215 // transporter activity // inferred from electronic annotation /// 0008271 // secondary active sulfate transmembrane transporter activity // inferred from direct assay /// 0008271 // secondary active sulfate transmembrane transporter activity // inferred from electronic annotation /// 0015075 // ion transmembrane transporter activity // inferred from direct assay /// 0015301 // anion:anio…	acute up, long-term unchanged	9.73804	0.10269	1.14749e-05
Dr.11260.1.A1_at	crb2	crumbs homolog 2	723994	0007420 // brain development // inferred from mutant phenotype /// 0043010 // camera-type eye development // inferred from mutant phenotype /// 0045176 // apical protein localization // inferred from genetic interaction /// 0045197 // establishment or maintenance of epithelial cell apical/basal polarity // inferred from mutant phenotype	---	0005509 // calcium ion binding // inferred from electronic annotation	acute up, long-term unchanged	9.42052	0.106151	0.000348253
Dr.17570.1.S1_at	mknk2b	MAP kinase-interacting serine/threonine kinase 2b	373121	0006417 // regulation of translation // inferred from electronic annotation /// 0006468 // protein phosphorylation // inferred from electronic annotation /// 0006950 // response to stress // inferred from electronic annotation	---	0000166 // nucleotide binding // inferred from electronic annotation /// 0004672 // protein kinase activity // inferred from electronic annotation /// 0004674 // protein serine/threonine kinase activity // inferred from electronic annotation /// 0005524 // ATP binding // inferred from electronic annotation /// 0016301 // kinase activity // inferred from electronic annotation	acute up, long-term up less	9.40645	0.10631	1.45343e-06
Dr.6460.1.S1_at	zgc:92606	zgc:92606	100000242	---	---	---	acute up, long-term up less	9.16594	0.1091	4.95293e-07
Dr.454.1.S1_at	thraa	thyroid hormone receptor alpha a	30670	0000122 // negative regulation of transcription from RNA polymerase II promoter // inferred from mutant phenotype /// 0006350 // transcription // inferred from electronic annotation /// 0006355 // regulation of transcription, DNA-dependent // inferred from direct assay /// 0006355 // regulation of transcription, DNA-dependent // inferred from electronic annotation /// 0007275 // multicellular org…	0005634 // nucleus // inferred from direct assay /// 0005634 // nucleus // inferred from electronic annotation	0003677 // DNA binding // inferred from electronic annotation /// 0003700 // sequence-specific DNA binding transcription factor activity // inferred from electronic annotation /// 0003707 // steroid hormone receptor activity // inferred from electronic annotation /// 0004872 // receptor activity // inferred from electronic annotation /// 0004879 // ligand-dependent nuclear receptor activity // in…	acute up, long-term up less	8.69262	0.11504	1.90623e-08
Dr.22831.1.A1_at	zgc:112297	Zgc:112297	554137	---	0005634 // nucleus // inferred from electronic annotation	0003677 // DNA binding // inferred from electronic annotation /// 0005488 // binding // inferred from electronic annotation	acute up, long-term up less	8.56828	0.11671	1.59189e-06
Dr.9217.1.A1_at	---	---	---	---	---	---	acute up, long-term up less	8.13553	0.122918	2.14044e-06
Dr.21244.1.S1_at	ucp2	uncoupling protein 2	555812	0006810 // transport // inferred from electronic annotation /// 0006839 // mitochondrial transport // inferred from electronic annotation /// 0055085 // transmembrane transport // inferred from electronic annotation	0005739 // mitochondrion // inferred from electronic annotation /// 0005743 // mitochondrial inner membrane // inferred from electronic annotation /// 0016020 // membrane // inferred from electronic annotation /// 0016021 // integral to membrane // inferred from electronic annotation	0005488 // binding // inferred from electronic annotation	acute up, long-term unchanged	7.90925	0.126434	4.14179e-05
Dr.6920.2.A1_at	wu:fj66c07	wu:fj66c07	337400	---	---	---	acute up, long-term unchanged	7.52042	0.132971	0.00126384
Dr.3681.1.S1_at	zgc:110380	zgc:110380	550353	0006334 // nucleosome assembly // inferred from electronic annotation	0000786 // nucleosome // inferred from electronic annotation /// 0005634 // nucleus // inferred from electronic annotation	0003677 // DNA binding // inferred from electronic annotation	acute up, long-term up less	7.41994	0.134772	1.18325e-06
Dr.24246.1.S1_at	h1fx	H1 histone family, member X	322508	0006334 // nucleosome assembly // inferred from electronic annotation	0000786 // nucleosome // inferred from electronic annotation /// 0005634 // nucleus // inferred from electronic annotation	0003677 // DNA binding // inferred from electronic annotation	acute up, long-term up less	6.43397	0.155425	2.68441e-05
Dr.16210.1.A1_at	---	---	---	---	---	---	acute up, long-term up less	6.35281	0.157411	1.69045e-05
Dr.18623.1.S1_at	---	---	---	---	---	---	acute up, long-term unchanged	5.96715	0.167584	6.7996e-07
Dr.7870.1.A1_at	---	---	---	---	---	---	acute up, long-term unchanged	5.95639	0.167887	2.43366e-05
Dr.7269.1.A1_at	anxa4	annexin A4	353362	---	---	0005509 // calcium ion binding // inferred from electronic annotation /// 0005544 // calcium-dependent phospholipid binding // inferred from electronic annotation	acute up, long-term unchanged	5.88962	0.16979	0.000172002
Dr.7236.1.A1_at	wu:fc31g04	wu:fc31g04	324528	---	---	---	acute up, long-term up less	5.80622	0.172229	1.17855e-06
Dr.9161.1.A1_at	chkb	choline kinase beta	563589	---	---	0016301 // kinase activity // inferred from electronic annotation	acute up, long-term unchanged	5.74142	0.174173	7.06041e-07
Dr.25944.1.A1_at	---	---	---	---	---	---	acute up, long-term up less	5.73936	0.174235	3.41862e-06
Dr.16727.1.A1_at	LOC570565	Similar to solute carrier family 22 (organic cation transporter), member 17	570565	---	---	---	acute up, long-term unchanged	5.69906	0.175467	3.47126e-07
Dr.16298.1.A1_at	ulk1b	Unc-51-like kinase 1b (C. elegans)	558848	0006468 // protein phosphorylation // inferred from electronic annotation	---	0000166 // nucleotide binding // inferred from electronic annotation /// 0004672 // protein kinase activity // inferred from electronic annotation /// 0004674 // protein serine/threonine kinase activity // inferred from electronic annotation /// 0005524 // ATP binding // inferred from electronic annotation	acute up, long-term up less	5.41966	0.184514	9.60328e-06
Dr.2067.1.A1_at	tp53inp1	tumor protein p53 inducible nuclear protein 1	568021	---	---	---	acute up, long-term up less	5.39305	0.185424	7.08224e-06
Dr.7371.1.S2_at	cry1b	cryptochrome 1b	554836	0006281 // DNA repair // inferred from electronic annotation	---	0003913 // DNA photolyase activity // inferred from electronic annotation /// 0016564 // transcription repressor activity // inferred from direct assay	acute up, long-term up less	5.31232	0.188242	8.00348e-07
Dr.26003.1.A1_at	bbc3	BCL2 binding component 3	751763	0043065 // positive regulation of apoptosis // inferred from direct assay /// 0043065 // positive regulation of apoptosis // inferred from mutant phenotype /// 0043280 // positive regulation of caspase activity // inferred from mutant phenotype	---	---	acute up, long-term unchanged	5.19503	0.192492	6.36917e-06
Dr.10438.1.S1_at	atp1a2a	ATPase, Na+/K+ transporting, alpha 2a polypeptide	64609	0001947 // heart looping // inferred from mutant phenotype /// 0006754 // ATP biosynthetic process // inferred from electronic annotation /// 0006810 // transport // inferred from electronic annotation /// 0006811 // ion transport // inferred from electronic annotation /// 0006812 // cation transport // inferred from electronic annotation /// 0006813 // potassium ion transport // inferred from se…	0005887 // integral to plasma membrane // inferred from sequence or structural similarity /// 0005890 // sodium:potassium-exchanging ATPase complex // inferred from sequence or structural similarity /// 0016020 // membrane // inferred from electronic annotation /// 0016021 // integral to membrane // inferred from electronic annotation	0000166 // nucleotide binding // inferred from electronic annotation /// 0003824 // catalytic activity // inferred from electronic annotation /// 0005391 // sodium:potassium-exchanging ATPase activity // inferred from sequence or structural similarity /// 0005524 // ATP binding // inferred from electronic annotation /// 0015077 // monovalent inorganic cation transmembrane transporter activity // …	acute up, long-term unchanged	5.06732	0.197343	5.9534e-06
Dr.12255.1.A1_at	---	---	---	---	---	---	acute up, long-term up less	4.91927	0.203282	1.29066e-05
Dr.9024.1.A1_at	cdkn1b	cyclin-dependent kinase inhibitor 1b (p27, kip1)	368329	0007050 // cell cycle arrest // inferred from electronic annotation	0005634 // nucleus // inferred from electronic annotation	0004861 // cyclin-dependent protein kinase inhibitor activity // inferred from electronic annotation /// 0016301 // kinase activity // inferred from electronic annotation	acute up, long-term unchanged	4.91852	0.203313	1.31878e-05
Dr.7340.1.A1_at	slc16a9a	solute carrier family 16 (monocarboxylic acid transporters), member 9a	795588	0055085 // transmembrane transport // inferred from electronic annotation	---	---	acute up, long-term unchanged	4.91496	0.20346	0.000187468
Dr.23743.1.S1_at	wu:fj58g06	wu:fj58g06	558746	---	---	---	acute up, long-term unchanged	4.90988	0.203671	0.000275493
Dr.26324.1.A1_at	acss1	acyl-CoA synthetase short-chain family member 1	541435	0008152 // metabolic process // inferred from electronic annotation	---	0003824 // catalytic activity // inferred from electronic annotation /// 0003987 // acetate-CoA ligase activity // inferred from electronic annotation /// 0016208 // AMP binding // inferred from electronic annotation	acute up, long-term unchanged	4.89372	0.204343	0.00110399
Dr.10326.1.S1_at	junb	jun B proto-oncogene	407086	0006355 // regulation of transcription, DNA-dependent // inferred from electronic annotation /// 0045449 // regulation of transcription // inferred from electronic annotation /// 0060047 // heart contraction // inferred from genetic interaction /// 0060047 // heart contraction // inferred from mutant phenotype	0005634 // nucleus // inferred from electronic annotation	0003677 // DNA binding // inferred from electronic annotation /// 0003700 // sequence-specific DNA binding transcription factor activity // inferred from electronic annotation /// 0043565 // sequence-specific DNA binding // inferred from electronic annotation /// 0046983 // protein dimerization activity // inferred from electronic annotation	acute up, long-term unchanged	4.66676	0.214281	0.00426251
Dr.3873.1.A1_at	zgc:73347	zgc:73347	406293	---	---	---	acute up, long-term unchanged	4.62991	0.215987	1.78274e-05
Dr.1805.1.A1_at	slc25a43	solute carrier family 25, member 43	796731	0006810 // transport // inferred from electronic annotation /// 0055085 // transmembrane transport // inferred from electronic annotation	0005739 // mitochondrion // inferred from electronic annotation /// 0005743 // mitochondrial inner membrane // inferred from electronic annotation /// 0016020 // membrane // inferred from electronic annotation /// 0016021 // integral to membrane // inferred from electronic annotation	0005215 // transporter activity // inferred from electronic annotation /// 0005488 // binding // inferred from electronic annotation	acute up, long-term up less	4.61592	0.216641	1.745e-05
Dr.3961.1.A1_at	LOC563777	similar to Proteasome-associated protein ECM29 homolog	563777	---	---	0005488 // binding // inferred from electronic annotation	acute up, long-term up less	4.60971	0.216933	1.14169e-06
Dr.16512.1.A1_at	spoplb	speckle-type POZ protein-like b	558170	---	0005634 // nucleus // inferred from electronic annotation	0005515 // protein binding // inferred from electronic annotation	acute up, long-term unchanged	4.57455	0.218601	2.55077e-05
Dr.8283.1.S1_at	mibp	muscle-specific beta 1 integrin binding protein	64674	0007229 // integrin-mediated signaling pathway // inferred from electronic annotation	---	0016301 // kinase activity // inferred from electronic annotation	acute up, long-term unchanged	4.52689	0.220902	6.42579e-05
Dr.3740.1.A1_at	slc7a3	solute carrier family 7 (cationic amino acid transporter, y+ system), member 3	492363	0006810 // transport // inferred from electronic annotation /// 0006865 // amino acid transport // inferred from electronic annotation /// 0055085 // transmembrane transport // inferred from electronic annotation	0016020 // membrane // inferred from electronic annotation /// 0016021 // integral to membrane // inferred from electronic annotation	0015171 // amino acid transmembrane transporter activity // inferred from electronic annotation	acute up, long-term unchanged	4.46004	0.224213	0.00031699
Dr.8152.1.S1_at	slc40a1	solute carrier family 40 (iron-regulated transporter), member 1	58153	0006810 // transport // inferred from electronic annotation /// 0006811 // ion transport // inferred from electronic annotation /// 0006826 // iron ion transport // inferred from electronic annotation /// 0006826 // iron ion transport // inferred from mutant phenotype /// 0010039 // response to iron ion // inferred from direct assay /// 0035162 // embryonic hemopoiesis // inferred from mutant phe…	0016020 // membrane // inferred from electronic annotation /// 0016021 // integral to membrane // inferred from electronic annotation /// 0016021 // integral to membrane // inferred from sequence or structural similarity	0005381 // iron ion transmembrane transporter activity // inferred from direct assay /// 0005381 // iron ion transmembrane transporter activity // inferred from electronic annotation /// 0005381 // iron ion transmembrane transporter activity // inferred from mutant phenotype	acute up, long-term unchanged	4.45016	0.224711	0.00289455
Dr.3479.1.A1_at	LOC100333227	carnitine palmitoyltransferase 1B-like	100333227	---	---	0008415 // acyltransferase activity // inferred from electronic annotation	acute up, long-term unchanged	4.43677	0.225389	2.93814e-06
Dr.15263.1.A1_at	---	---	---	---	---	---	acute up, long-term unchanged	4.39861	0.227344	0.00244721
Dr.22015.1.A1_at	pisd	phosphatidylserine decarboxylase	553433	0008654 // phospholipid biosynthetic process // inferred from electronic annotation	---	0004609 // phosphatidylserine decarboxylase activity // inferred from electronic annotation	acute up, long-term unchanged	4.39476	0.227544	9.17102e-06
Dr.4096.1.S1_at	zgc:65861	zgc:65861	321618	0006334 // nucleosome assembly // inferred from electronic annotation	0000786 // nucleosome // inferred from electronic annotation /// 0005634 // nucleus // inferred from electronic annotation	0003677 // DNA binding // inferred from electronic annotation	acute up, long-term up less	4.36928	0.228871	2.93814e-06
Dr.1309.1.S1_at	---	---	---	---	---	---	acute up, long-term up less	4.32749	0.231081	2.40232e-05
Dr.16251.1.A1_at	csrnp1a	Cysteine-serine-rich nuclear protein 1a	560270	---	---	---	acute up, long-term unchanged	4.22656	0.236599	0.00014325
Dr.11123.1.A1_at	---	---	---	---	---	---	acute up, long-term unchanged	4.17365	0.239598	1.95872e-05
Dr.1742.1.A1_at	osbpl10	oxysterol binding protein-like 10	100319820	0008202 // steroid metabolic process // inferred from electronic annotation	---	---	acute up, long-term unchanged	4.12286	0.24255	9.25749e-05
Dr.24239.1.S1_at	chac1	ChaC, cation transport regulator-like 1	563855	0006915 // apoptosis // inferred from electronic annotation /// 0006986 // response to unfolded protein // inferred from electronic annotation	0005737 // cytoplasm // inferred from electronic annotation /// 0005829 // cytosol // inferred from electronic annotation	---	acute up, long-term unchanged	4.053	0.246731	0.000849373
Dr.5617.1.A1_at	ifrd1	interferon-related developmental regulator 1	555178	---	---	0005488 // binding // inferred from electronic annotation	acute up, long-term unchanged	3.99757	0.250152	6.24815e-07
Dr.1233.1.A1_at	glsb	glutaminase b	564746	0006541 // glutamine metabolic process // inferred from electronic annotation	---	0004359 // glutaminase activity // inferred from electronic annotation	acute up, long-term unchanged	3.98525	0.250925	0.000171596
Dr.1753.1.S1_at	mospd1	motile sperm domain containing 1	406678	---	---	0005198 // structural molecule activity // inferred from electronic annotation	acute up, long-term up less	3.93416	0.254184	2.72096e-06
Dr.9123.1.A1_at	foxk1	Forkhead box K1	334470	0006355 // regulation of transcription, DNA-dependent // inferred from electronic annotation	0005634 // nucleus // inferred from electronic annotation	0003677 // DNA binding // inferred from electronic annotation /// 0003700 // sequence-specific DNA binding transcription factor activity // inferred from electronic annotation /// 0043565 // sequence-specific DNA binding // inferred from electronic annotation	acute up, long-term up less	3.93306	0.254255	8.54093e-06
Dr.3780.1.S1_at	map1lc3a	microtubule-associated protein 1 light chain 3 alpha	406466	---	---	---	acute up, long-term up less	3.89546	0.256709	3.81856e-06
Dr.421.1.A1_at	dusp22a	dual specificity phosphatase 22a	436787	0006470 // protein dephosphorylation // inferred from electronic annotation /// 0016311 // dephosphorylation // inferred from electronic annotation	0005634 // nucleus // inferred from electronic annotation /// 0005737 // cytoplasm // inferred from electronic annotation	0004721 // phosphoprotein phosphatase activity // inferred from electronic annotation /// 0004725 // protein tyrosine phosphatase activity // inferred from electronic annotation /// 0008138 // protein tyrosine/serine/threonine phosphatase activity // inferred from electronic annotation /// 0016787 // hydrolase activity // inferred from electronic annotation /// 0016791 // phosphatase activity // …	acute up, long-term unchanged	3.82867	0.261188	5.57857e-05
Dr.4738.1.A1_at	---	---	---	---	---	---	acute up, long-term up less	3.77907	0.264615	1.29778e-06
Dr.12053.1.S1_at	cog2	Component of oligomeric golgi complex 2	406663	0007030 // Golgi organization // inferred from electronic annotation /// 0015031 // protein transport // inferred from electronic annotation	0016020 // membrane // inferred from electronic annotation	---	acute up, long-term unchanged	3.75027	0.266648	5.12523e-05
Dr.2850.1.S1_at	mat2a	methionine adenosyltransferase II, alpha	323329	0006730 // one-carbon metabolic process // inferred from electronic annotation	---	0004478 // methionine adenosyltransferase activity // inferred from electronic annotation /// 0005524 // ATP binding // inferred from electronic annotation /// 0016740 // transferase activity // inferred from electronic annotation	acute up, long-term unchanged	3.73437	0.267783	2.23489e-06
Dr.12605.1.S1_at	cdkn1b	cyclin-dependent kinase inhibitor 1b (p27, kip1)	368329	0007050 // cell cycle arrest // inferred from electronic annotation	0005634 // nucleus // inferred from electronic annotation	0004861 // cyclin-dependent protein kinase inhibitor activity // inferred from electronic annotation /// 0016301 // kinase activity // inferred from electronic annotation	acute up, long-term unchanged	3.71765	0.268987	3.12483e-06
Dr.737.1.A1_at	junbl	jun B proto-oncogene, like	336038	0006355 // regulation of transcription, DNA-dependent // inferred from electronic annotation	0005634 // nucleus // inferred from electronic annotation	0003677 // DNA binding // inferred from electronic annotation /// 0003700 // sequence-specific DNA binding transcription factor activity // inferred from electronic annotation /// 0043565 // sequence-specific DNA binding // inferred from electronic annotation /// 0046983 // protein dimerization activity // inferred from electronic annotation	acute up, long-term unchanged	3.71733	0.269011	0.00604505
Dr.18987.1.S1_at	---	---	---	---	---	---	acute up, long-term up less	3.71658	0.269064	6.24815e-07
Dr.14577.1.A1_at	zgc:92090	zgc:92090	436640	0006810 // transport // inferred from electronic annotation /// 0055085 // transmembrane transport // inferred from electronic annotation	0005739 // mitochondrion // inferred from electronic annotation /// 0005743 // mitochondrial inner membrane // inferred from electronic annotation /// 0016020 // membrane // inferred from electronic annotation /// 0016021 // integral to membrane // inferred from electronic annotation	0005215 // transporter activity // inferred from electronic annotation /// 0005488 // binding // inferred from electronic annotation	acute up, long-term up less	3.71099	0.26947	3.0632e-05
Dr.18453.1.S1_at	upp2	uridine phosphorylase 2	393113	0009116 // nucleoside metabolic process // inferred from electronic annotation /// 0009166 // nucleotide catabolic process // inferred from electronic annotation	0005737 // cytoplasm // inferred from electronic annotation	0003824 // catalytic activity // inferred from electronic annotation /// 0004850 // uridine phosphorylase activity // inferred from electronic annotation /// 0016763 // transferase activity, transferring pentosyl groups // inferred from electronic annotation	acute up, long-term up less	3.68023	0.271722	2.29315e-05
Dr.16035.1.S1_at	casp9	caspase 9, apoptosis-related cysteine protease	492763	0006508 // proteolysis // inferred from electronic annotation /// 0006915 // apoptosis // inferred from electronic annotation /// 0042981 // regulation of apoptosis // inferred from electronic annotation /// 0043065 // positive regulation of apoptosis // inferred from direct assay	0005622 // intracellular // inferred from electronic annotation	0004197 // cysteine-type endopeptidase activity // inferred from electronic annotation /// 0005515 // protein binding // inferred from electronic annotation /// 0008233 // peptidase activity // inferred from electronic annotation /// 0008234 // cysteine-type peptidase activity // inferred from electronic annotation /// 0016787 // hydrolase activity // inferred from electronic annotation	acute up, long-term up less	3.67799	0.271888	4.05635e-06
Dr.25187.3.S1_at	si:dkey-42i9.4	si:dkey-42i9.4	492503	---	---	---	acute up, long-term up less	3.6382	0.274862	2.23489e-06
Dr.26107.1.A1_at	---	---	---	---	---	---	acute up, long-term unchanged	3.60074	0.27772	1.27179e-05
Dr.9528.1.S1_at	pdk2	pyruvate dehydrogenase kinase, isoenzyme 2	393971	0007165 // signal transduction // inferred from electronic annotation /// 0016310 // phosphorylation // inferred from electronic annotation /// 0018106 // peptidyl-histidine phosphorylation // inferred from electronic annotation	---	0000155 // two-component sensor activity // inferred from electronic annotation /// 0004673 // protein histidine kinase activity // inferred from electronic annotation /// 0005524 // ATP binding // inferred from electronic annotation /// 0016301 // kinase activity // inferred from electronic annotation /// 0016772 // transferase activity, transferring phosphorus-containing groups // inferred from…	acute up, long-term unchanged	3.5572	0.28112	0.000515655
Dr.10536.1.A1_at	sirt1	sirtuin (silent mating type information regulation 2 homolog) 1	797132	0001944 // vasculature development // inferred from mutant phenotype /// 0002042 // cell migration involved in sprouting angiogenesis // inferred from mutant phenotype /// 0006342 // chromatin silencing // inferred from electronic annotation /// 0006476 // protein deacetylation // inferred from electronic annotation /// 0045449 // regulation of transcription // inferred from electronic annotation	---	0008270 // zinc ion binding // inferred from electronic annotation /// 0016811 // hydrolase activity, acting on carbon-nitrogen (but not peptide) bonds, in linear amides // inferred from electronic annotation /// 0070403 // NAD binding // inferred from electronic annotation	acute up, long-term up less	3.48766	0.286725	3.07313e-06
Dr.13039.1.S1_at	slc43a2a	solute carrier family 43, member 2a	393221	---	---	---	acute up, long-term unchanged	3.48213	0.287181	0.000288489
Dr.20805.1.S1_at	bzw1b	basic leucine zipper and W2 domains 1b	406812	0006350 // transcription // inferred from electronic annotation /// 0016070 // RNA metabolic process // inferred from electronic annotation /// 0045449 // regulation of transcription // inferred from electronic annotation	---	0005488 // binding // inferred from electronic annotation /// 0005515 // protein binding // inferred from electronic annotation	acute up, long-term unchanged	3.42911	0.291621	0.00289707
Dr.15413.1.A1_at	---	---	---	0006508 // proteolysis // inferred from electronic annotation /// 0019370 // leukotriene biosynthetic process // inferred from electronic annotation	---	0005488 // binding // inferred from electronic annotation /// 0008237 // metallopeptidase activity // inferred from electronic annotation /// 0008270 // zinc ion binding // inferred from electronic annotation	acute up, long-term up less	3.42208	0.29222	2.34218e-05
Dr.12425.2.S1_a_at	zgc:92066	zgc:92066	436651	0006826 // iron ion transport // inferred from electronic annotation /// 0006879 // cellular iron ion homeostasis // inferred from electronic annotation /// 0055114 // oxidation reduction // inferred from electronic annotation	---	0005488 // binding // inferred from electronic annotation /// 0008199 // ferric iron binding // inferred from electronic annotation /// 0016491 // oxidoreductase activity // inferred from electronic annotation /// 0046872 // metal ion binding // inferred from electronic annotation /// 0046914 // transition metal ion binding // inferred from electronic annotation	acute up, long-term unchanged	3.41062	0.293202	4.7753e-06
Dr.12425.5.S1_a_at	zgc:109934 /// zgc:173593 /// zgc:173594 /// zgc:198419 /// zgc:92066	zgc:109934 /// zgc:173593 /// zgc:173594 /// zgc:198419 /// zgc:92066	100006523 /// 100126128 /// 436651 /// 553552 /// 559768	0006826 // iron ion transport // inferred from electronic annotation /// 0006879 // cellular iron ion homeostasis // inferred from electronic annotation /// 0055114 // oxidation reduction // inferred from electronic annotation	---	0005488 // binding // inferred from electronic annotation /// 0008199 // ferric iron binding // inferred from electronic annotation /// 0016491 // oxidoreductase activity // inferred from electronic annotation /// 0046872 // metal ion binding // inferred from electronic annotation /// 0046914 // transition metal ion binding // inferred from electronic annotation	acute up, long-term unchanged	3.40828	0.293403	8.82865e-06
Dr.21783.1.S1_at	zgc:112142	zgc:112142	550430	---	---	0016787 // hydrolase activity // inferred from electronic annotation	acute up, long-term up less	3.3729	0.296481	1.97659e-05
DrAffx.2.16.S1_at	pmaip1	phorbol-12-myristate-13-acetate-induced protein 1	751765	0043065 // positive regulation of apoptosis // inferred from direct assay /// 0043280 // positive regulation of caspase activity // inferred from mutant phenotype	---	---	acute up, long-term unchanged	3.33183	0.300136	0.000138093
Dr.25166.1.S1_at	ubb	ubiquitin B	550134	---	0005737 // cytoplasm // inferred from electronic annotation	---	acute up, long-term unchanged	3.2993	0.303095	4.20003e-05
Dr.7257.1.A1_at	rasgef1ba	RasGEF domain family, member 1Ba	327572	0007264 // small GTPase mediated signal transduction // inferred from electronic annotation /// 0051056 // regulation of small GTPase mediated signal transduction // inferred from electronic annotation	0005622 // intracellular // inferred from electronic annotation	0005085 // guanyl-nucleotide exchange factor activity // inferred from electronic annotation /// 0005088 // Ras guanyl-nucleotide exchange factor activity // inferred from sequence or structural similarity	acute up, long-term unchanged	3.29561	0.303434	0.000425604
Dr.7365.1.A1_at	abca1a	ATP-binding cassette, sub-family A (ABC1), member 1A	558924	---	---	0000166 // nucleotide binding // inferred from electronic annotation /// 0005524 // ATP binding // inferred from electronic annotation /// 0016887 // ATPase activity // inferred from electronic annotation /// 0017111 // nucleoside-triphosphatase activity // inferred from electronic annotation	acute up, long-term unchanged	3.27807	0.305057	1.52672e-05
Dr.22087.1.A1_at	wu:fd12f01	wu:fd12f01	325815	---	---	---	acute up, long-term unchanged	3.27501	0.305342	0.000151033
Dr.6884.1.S1_at	zgc:55813	zgc:55813	399488	0005975 // carbohydrate metabolic process // inferred from electronic annotation	---	0003824 // catalytic activity // inferred from electronic annotation /// 0043169 // cation binding // inferred from electronic annotation	acute up, long-term unchanged	3.26421	0.306353	0.000237728
Dr.15036.1.S1_at	---	---	---	---	---	---	acute up, long-term up less	3.24367	0.308293	1.76982e-05
Dr.20545.1.S1_at	---	---	---	---	---	---	acute up, long-term up less	3.22611	0.309971	2.6352e-06
Dr.9565.1.S1_at	enc1	ectodermal-neural cortex (with BTB-like domain)	327531	---	---	0005515 // protein binding // inferred from electronic annotation	acute up, long-term up less	3.21303	0.311233	6.04823e-06
Dr.1725.1.A1_at	angptl2	angiopoietin-like 2	503514	0001525 // angiogenesis // inferred from genetic interaction /// 0007165 // signal transduction // inferred from electronic annotation	0005615 // extracellular space // inferred from electronic annotation	0005102 // receptor binding // inferred from electronic annotation	acute up, long-term up less	3.20443	0.312068	0.00039546
Dr.25102.1.A1_at	tob1b	transducer of ERBB2, 1b	406245	---	---	---	acute up, long-term unchanged	3.17175	0.315284	0.000954462
Dr.2675.1.A1_at	fkbp5	FK506 binding protein 5	368924	0006457 // protein folding // inferred from electronic annotation	---	0005488 // binding // inferred from electronic annotation	acute up, long-term unchanged	3.17079	0.315379	0.0109526
Dr.25458.2.S1_at	srsf5a	serine/arginine-rich splicing factor 5a	335396	---	---	0000166 // nucleotide binding // inferred from electronic annotation /// 0003676 // nucleic acid binding // inferred from electronic annotation	acute up, long-term up less	3.15733	0.316724	3.36289e-07
Dr.25440.1.A1_x_at	---	---	---	---	---	---	acute up, long-term up less	3.14727	0.317735	9.71407e-07
Dr.16428.1.A1_at	nr1h5	nuclear receptor subfamily 1, group H, member 5	557500	0006350 // transcription // inferred from electronic annotation /// 0006355 // regulation of transcription, DNA-dependent // inferred from electronic annotation /// 0045449 // regulation of transcription // inferred from electronic annotation	0005634 // nucleus // inferred from electronic annotation	0003677 // DNA binding // inferred from electronic annotation /// 0003700 // sequence-specific DNA binding transcription factor activity // inferred from electronic annotation /// 0003707 // steroid hormone receptor activity // inferred from electronic annotation /// 0004872 // receptor activity // inferred from electronic annotation /// 0004879 // ligand-dependent nuclear receptor activity // in…	acute up, long-term up less	3.1345	0.31903	4.82953e-05
Dr.24235.1.A1_at	ddx18	DEAD (Asp-Glu-Ala-Asp) box polypeptide 18	321127	---	---	0000166 // nucleotide binding // inferred from electronic annotation /// 0003676 // nucleic acid binding // inferred from electronic annotation /// 0004386 // helicase activity // inferred from electronic annotation /// 0005524 // ATP binding // inferred from electronic annotation /// 0008026 // ATP-dependent helicase activity // inferred from electronic annotation /// 0016787 // hydrolase activi…	acute up, long-term unchanged	3.1295	0.31954	4.59991e-05
Dr.12710.1.A1_at	wu:fd14a06	wu:fd14a06	794433	---	---	---	acute up, long-term up less	3.12948	0.319542	3.94513e-06
Dr.17743.1.A1_at	pik3ip1	phosphoinositide-3-kinase interacting protein 1	386643	---	0016020 // membrane // inferred from electronic annotation /// 0016021 // integral to membrane // inferred from electronic annotation	---	acute up, long-term up less	3.1012	0.322455	4.05635e-06
Dr.10393.1.A1_at	ca5	Carbonic anhydrase V	569989	0006730 // one-carbon metabolic process // inferred from electronic annotation	0005739 // mitochondrion // inferred from electronic annotation	0004089 // carbonate dehydratase activity // inferred from electronic annotation /// 0008270 // zinc ion binding // inferred from electronic annotation /// 0046872 // metal ion binding // inferred from electronic annotation	acute up, long-term unchanged	3.09329	0.323281	0.00136319
Dr.14922.1.A1_at	abhd4	abhydrolase domain containing 4	550276	---	---	0016787 // hydrolase activity // inferred from electronic annotation	acute up, long-term unchanged	3.04371	0.328547	0.000138123
Dr.3123.1.A1_at	zfand5a	zinc finger, AN1-type domain 5a	406312	---	---	0003677 // DNA binding // inferred from electronic annotation /// 0008270 // zinc ion binding // inferred from electronic annotation /// 0046872 // metal ion binding // inferred from electronic annotation	acute up, long-term up less	3.03711	0.329261	1.77174e-07
Dr.23911.1.A1_at	slc20a1a	solute carrier family 20, member 1a	406458	0006810 // transport // inferred from electronic annotation /// 0006817 // phosphate transport // inferred from electronic annotation	0016020 // membrane // inferred from electronic annotation /// 0016021 // integral to membrane // inferred from electronic annotation	0005315 // inorganic phosphate transmembrane transporter activity // inferred from electronic annotation /// 0015293 // symporter activity // inferred from electronic annotation	acute up, long-term unchanged	3.00708	0.332548	5.62792e-05
Dr.17653.2.S1_a_at	zgc:91957	zgc:91957	431716	0008152 // metabolic process // inferred from electronic annotation	---	0008080 // N-acetyltransferase activity // inferred from electronic annotation	acute up, long-term unchanged	2.98861	0.334603	3.94513e-06
Dr.6001.1.S1_at	zfand5b	zinc finger, AN1-type domain 5b	393923	---	---	0003677 // DNA binding // inferred from electronic annotation /// 0008270 // zinc ion binding // inferred from electronic annotation /// 0046872 // metal ion binding // inferred from electronic annotation	acute up, long-term unchanged	2.97956	0.33562	0.000211882
Dr.10283.1.A1_at	bnip3lb	BCL2/adenovirus E1B interacting protein 3-like b	554650	0001947 // heart looping // inferred from mutant phenotype /// 0043065 // positive regulation of apoptosis // inferred from electronic annotation /// 0043065 // positive regulation of apoptosis // inferred from mutant phenotype /// 0045822 // negative regulation of heart contraction // inferred from mutant phenotype	0005740 // mitochondrial envelope // inferred from electronic annotation /// 0016021 // integral to membrane // inferred from electronic annotation	---	acute up, long-term unchanged	2.97299	0.336362	0.000551901
Dr.12437.1.A1_at	tsc22d3	TSC22 domain family, member 3	393541	0006355 // regulation of transcription, DNA-dependent // inferred from electronic annotation	---	0003700 // sequence-specific DNA binding transcription factor activity // inferred from electronic annotation	acute up, long-term unchanged	2.97073	0.336618	0.000777453
Dr.9849.1.A1_at	zgc:77060	zgc:77060	431765	0006355 // regulation of transcription, DNA-dependent // inferred from electronic annotation	0005634 // nucleus // inferred from electronic annotation	0003677 // DNA binding // inferred from electronic annotation /// 0003700 // sequence-specific DNA binding transcription factor activity // inferred from electronic annotation /// 0043565 // sequence-specific DNA binding // inferred from electronic annotation /// 0046983 // protein dimerization activity // inferred from electronic annotation	acute up, long-term up less	2.94141	0.339973	4.68744e-05
Dr.15991.1.S1_at	LOC100000332	RING finger protein 182-like	100000332	---	---	---	acute up, long-term unchanged	2.9372	0.34046	0.000570838
Dr.24930.1.S1_at	slmo2	slowmo homolog 2 (Drosophila)	378855	---	---	---	acute up, long-term unchanged	2.92999	0.341298	0.000136248
Dr.17653.1.S1_at	zgc:91957	zgc:91957	431716	0008152 // metabolic process // inferred from electronic annotation	---	0008080 // N-acetyltransferase activity // inferred from electronic annotation	acute up, long-term unchanged	2.91819	0.342678	2.23489e-06
Dr.2475.1.A1_at	si:dkey-24l11.7	si:dkey-24l11.7	571356	0007154 // cell communication // inferred from electronic annotation /// 0046854 // phosphoinositide phosphorylation // inferred from electronic annotation /// 0048015 // phosphoinositide-mediated signaling // inferred from electronic annotation	0005942 // phosphoinositide 3-kinase complex // inferred from electronic annotation	0004428 // inositol or phosphatidylinositol kinase activity // inferred from electronic annotation /// 0005488 // binding // inferred from electronic annotation /// 0005515 // protein binding // inferred from electronic annotation /// 0016301 // kinase activity // inferred from electronic annotation /// 0016303 // 1-phosphatidylinositol-3-kinase activity // inferred from electronic annotation ///…	acute up, long-term unchanged	2.89918	0.344925	0.000169709
Dr.19077.1.A1_at	pcgf5b	polycomb group ring finger 5b	692252	0006350 // transcription // inferred from electronic annotation /// 0045449 // regulation of transcription // inferred from electronic annotation	---	0005515 // protein binding // inferred from electronic annotation /// 0008270 // zinc ion binding // inferred from electronic annotation /// 0046872 // metal ion binding // inferred from electronic annotation	acute up, long-term unchanged	2.86732	0.348758	1.33181e-05
Dr.14106.1.S1_at	zgc:64013	zgc:64013	393333	---	---	---	acute up, long-term up less	2.83461	0.352782	1.15204e-05
Dr.17373.1.A1_at	LOC796453	hypothetical protein LOC796453	796453	---	---	---	acute up, long-term up less	2.82421	0.354081	1.90218e-05
Dr.20440.1.A1_at	---	---	---	---	---	---	acute up, long-term unchanged	2.81756	0.354917	0.00013177
Dr.14963.1.A1_at	si:ch211-154o6.6	si:ch211-154o6.6	564061	---	---	0005488 // binding // inferred from electronic annotation /// 0005529 // sugar binding // inferred from electronic annotation	acute up, long-term up less	2.81698	0.35499	1.95872e-05
Dr.4179.1.S1_at	ptp4a1	protein tyrosine phosphatase type IVA, member 1	493615	0006470 // protein dephosphorylation // inferred from electronic annotation /// 0016311 // dephosphorylation // inferred from electronic annotation	---	0008138 // protein tyrosine/serine/threonine phosphatase activity // inferred from electronic annotation /// 0016791 // phosphatase activity // inferred from electronic annotation	acute up, long-term unchanged	2.8131	0.35548	4.7753e-06
Dr.26392.1.A1_at	sdc4	syndecan 4	568593	0007155 // cell adhesion // inferred from direct assay /// 0016477 // cell migration // inferred from direct assay /// 0033627 // cell adhesion mediated by integrin // inferred from direct assay /// 0042060 // wound healing // inferred from direct assay /// 0043149 // stress fiber assembly // inferred from direct assay	0005925 // focal adhesion // inferred from direct assay /// 0016020 // membrane // inferred from electronic annotation	0005546 // phosphatidylinositol-4,5-bisphosphate binding // inferred from direct assay /// 0008092 // cytoskeletal protein binding // inferred from electronic annotation	acute up, long-term unchanged	2.81017	0.355851	0.000160334
Dr.4411.1.A1_at	---	---	---	---	---	---	acute up, long-term unchanged	2.78588	0.358953	0.00112236
Dr.25492.1.S1_at	maff	v-maf musculoaponeurotic fibrosarcoma oncogene homolog f (avian)	393307	0006355 // regulation of transcription, DNA-dependent // inferred from electronic annotation /// 0045449 // regulation of transcription // inferred from electronic annotation /// 0045893 // positive regulation of transcription, DNA-dependent // inferred from genetic interaction	0005634 // nucleus // inferred from electronic annotation /// 0005667 // transcription factor complex // inferred from direct assay	0003677 // DNA binding // inferred from direct assay /// 0003677 // DNA binding // inferred from electronic annotation /// 0003677 // DNA binding // inferred from physical interaction /// 0003700 // sequence-specific DNA binding transcription factor activity // inferred from electronic annotation /// 0003700 // sequence-specific DNA binding transcription factor activity // inferred from genetic i…	acute up, long-term up less	2.78557	0.358993	0.000156653
Dr.20376.1.S1_at	clic4	chloride intracellular channel 4	368255	0006821 // chloride transport // inferred from electronic annotation	0016020 // membrane // inferred from electronic annotation	0005247 // voltage-gated chloride channel activity // inferred from electronic annotation	acute up, long-term unchanged	2.77442	0.360435	0.000658235
Dr.14637.1.A1_at	---	---	---	---	---	---	acute up, long-term up less	2.75181	0.363397	3.8122e-05
Dr.9166.1.A1_at	blzf1	basic leucine zipper nuclear factor 1	114452	---	---	---	acute up, long-term up less	2.70977	0.369035	2.79276e-06
Dr.15988.1.S1_at	zgc:158852	zgc:158852	565497	---	---	0004867 // serine-type endopeptidase inhibitor activity // inferred from electronic annotation /// 0030414 // peptidase inhibitor activity // inferred from electronic annotation	acute up, long-term unchanged	2.70751	0.369343	0.000685235
Dr.21119.1.A1_at	wu:fb62f11	wu:fb62f11	322488	---	---	---	acute up, long-term up less	2.6795	0.373204	3.61628e-05
Dr.10050.1.A2_at	---	---	---	---	---	---	acute up, long-term up less	2.67177	0.374283	0.00042154
Dr.7509.1.A1_at	wu:fj42g11	wu:fj42g11	336005	---	---	---	acute up, long-term unchanged	2.67052	0.374459	8.79375e-07
Dr.3585.1.S1_at	agt	angiotensinogen	322485	---	---	0004867 // serine-type endopeptidase inhibitor activity // inferred from electronic annotation	acute up, long-term unchanged	2.6426	0.378415	1.88014e-05
Dr.2954.1.S1_at	npl	N-acetylneuraminate pyruvate lyase (dihydrodipicolinate synthase)	100148292	0005975 // carbohydrate metabolic process // inferred from electronic annotation /// 0008152 // metabolic process // inferred from electronic annotation	0005737 // cytoplasm // inferred from electronic annotation	0003824 // catalytic activity // inferred from electronic annotation /// 0008747 // N-acetylneuraminate lyase activity // inferred from electronic annotation /// 0016829 // lyase activity // inferred from electronic annotation	acute up, long-term up less	2.62785	0.380539	1.27179e-05
Dr.18912.1.A1_at	---	---	---	---	---	---	acute up, long-term unchanged	2.61155	0.382915	0.000139815
Dr.8694.1.S1_at	zgc:55764	zgc:55764	324211	0009435 // NAD biosynthetic process // inferred from electronic annotation	0005737 // cytoplasm // inferred from electronic annotation	0004514 // nicotinate-nucleotide diphosphorylase (carboxylating) activity // inferred from electronic annotation /// 0004516 // nicotinate phosphoribosyltransferase activity // inferred from electronic annotation	acute up, long-term unchanged	2.60114	0.384447	4.51601e-06
Dr.9448.1.A1_at	klf11b	Kruppel-like factor 11b	559076	---	0005622 // intracellular // inferred from electronic annotation	0003676 // nucleic acid binding // inferred from electronic annotation /// 0008270 // zinc ion binding // inferred from electronic annotation	acute up, long-term unchanged	2.59435	0.385453	0.000921211
Dr.2974.1.A1_at	dennd5b	DENN/MADD domain containing 5B	323528	---	0016020 // membrane // inferred from electronic annotation /// 0016021 // integral to membrane // inferred from electronic annotation	---	acute up, long-term up less	2.59404	0.385499	1.6007e-06
Dr.2047.1.A1_at	arrdc2	arrestin domain containing 2	335206	---	---	---	acute up, long-term unchanged	2.58765	0.386451	0.00425224
Dr.12425.6.S1_x_at	zgc:173593	zgc:173593	559768	0006826 // iron ion transport // inferred from electronic annotation /// 0006879 // cellular iron ion homeostasis // inferred from electronic annotation /// 0055114 // oxidation reduction // inferred from electronic annotation	---	0005488 // binding // inferred from electronic annotation /// 0008199 // ferric iron binding // inferred from electronic annotation /// 0016491 // oxidoreductase activity // inferred from electronic annotation /// 0046872 // metal ion binding // inferred from electronic annotation /// 0046914 // transition metal ion binding // inferred from electronic annotation	acute up, long-term unchanged	2.5825	0.387221	2.72678e-05
Dr.6438.1.A1_at	pptc7	PTC7 protein phosphatase homolog (S. cerevisiae)	492506	---	---	0003824 // catalytic activity // inferred from electronic annotation /// 0004721 // phosphoprotein phosphatase activity // inferred from electronic annotation /// 0016787 // hydrolase activity // inferred from electronic annotation /// 0046872 // metal ion binding // inferred from electronic annotation	acute up, long-term unchanged	2.56481	0.389892	0.0149708
Dr.16301.2.A1_at	dusp6	dual specificity phosphatase 6	353314	0006470 // protein dephosphorylation // inferred from direct assay /// 0006470 // protein dephosphorylation // inferred from electronic annotation /// 0009953 // dorsal/ventral pattern formation // inferred from mutant phenotype /// 0016311 // dephosphorylation // inferred from electronic annotation /// 0040036 // regulation of fibroblast growth factor receptor signaling pathway // inferred from …	---	0004721 // phosphoprotein phosphatase activity // inferred from direct assay /// 0004725 // protein tyrosine phosphatase activity // inferred from electronic annotation /// 0008138 // protein tyrosine/serine/threonine phosphatase activity // inferred from electronic annotation /// 0016301 // kinase activity // inferred from electronic annotation /// 0016791 // phosphatase activity // inferred fro…	acute up, long-term unchanged	2.5484	0.392403	9.08744e-05
Dr.17335.2.S1_at	---	---	---	---	---	---	acute up, long-term unchanged	2.54607	0.392762	0.00484092
Dr.4968.1.A1_at	---	---	---	---	---	---	acute up, long-term unchanged	2.543	0.393237	0.000107407
Dr.5196.1.A1_at	LOC100332309	ATP-dependent Clp protease ATP-binding subunit clpX-like, mitochondrial-like	100332309	---	---	---	acute up, long-term unchanged	2.53902	0.393853	1.48634e-05
Dr.5627.1.A1_at	zgc:113338	zgc:113338	619262	0006886 // intracellular protein transport // inferred from electronic annotation /// 0006897 // endocytosis // inferred from electronic annotation /// 0016192 // vesicle-mediated transport // inferred from electronic annotation	0030131 // clathrin adaptor complex // inferred from electronic annotation	0005515 // protein binding // inferred from electronic annotation	acute up, long-term unchanged	2.52462	0.3961	0.000109232
Dr.10981.1.A1_at	calcoco1	Calcium binding and coiled-coil domain 1	334971	---	0005634 // nucleus // inferred from electronic annotation /// 0005737 // cytoplasm // inferred from electronic annotation	---	acute up, long-term unchanged	2.52069	0.396717	0.000155103
Dr.24948.1.S1_at	sec14l1	SEC14-like 1 (S. cerevisiae)	394073	---	---	---	acute up, long-term unchanged	2.50549	0.399123	0.000261749
Dr.4957.1.S1_at	mcl1a	myeloid cell leukemia sequence 1a	58122	0001894 // tissue homeostasis // inferred from mutant phenotype /// 0042981 // regulation of apoptosis // inferred from electronic annotation /// 0043009 // chordate embryonic development // inferred from genetic interaction /// 0043066 // negative regulation of apoptosis // inferred from genetic interaction /// 0043154 // negative regulation of caspase activity // inferred from direct assay	---	---	acute up, long-term up less	2.50317	0.399494	1.97327e-06
Dr.3235.1.A1_at	---	---	---	---	---	---	acute up, long-term up less	2.49846	0.400246	1.95196e-05
Dr.25214.1.A1_at	cyp24a1l	cytochrome P450, family 24, subfamily A, polypeptide 1, like	100004700	0055114 // oxidation reduction // inferred from electronic annotation	---	0004497 // monooxygenase activity // inferred from electronic annotation /// 0005506 // iron ion binding // inferred from electronic annotation /// 0009055 // electron carrier activity // inferred from electronic annotation /// 0016491 // oxidoreductase activity // inferred from electronic annotation /// 0020037 // heme binding // inferred from electronic annotation /// 0046872 // metal ion bindi…	acute up, long-term unchanged	2.49306	0.401114	0.0015786
Dr.4980.1.S1_at	glulb	glutamate-ammonia ligase (glutamine synthase) b	336473	0006542 // glutamine biosynthetic process // inferred from electronic annotation /// 0006807 // nitrogen compound metabolic process // inferred from electronic annotation	---	0000166 // nucleotide binding // inferred from electronic annotation /// 0003824 // catalytic activity // inferred from electronic annotation /// 0004356 // glutamate-ammonia ligase activity // inferred from electronic annotation /// 0005524 // ATP binding // inferred from electronic annotation /// 0016874 // ligase activity // inferred from electronic annotation	acute up, long-term unchanged	2.48291	0.402753	0.00743909
Dr.13949.1.A1_at	zgc:110659	zgc:110659	550576	---	---	---	acute up, long-term up less	2.47069	0.404746	7.06041e-07
Dr.5325.1.A1_at	zgc:65870	zgc:65870	406391	---	---	0003723 // RNA binding // inferred from electronic annotation	acute up, long-term up less	2.47004	0.404852	1.79039e-05
Dr.1124.1.A1_at	nbr1	neighbor of BRCA1 gene 1	337168	---	---	---	acute up, long-term unchanged	2.46607	0.405504	8.40237e-05
Dr.4620.1.S1_at	zgc:55512	zgc:55512	325470	0006953 // acute-phase response // inferred from electronic annotation /// 0043687 // post-translational protein modification // inferred from electronic annotation /// 0051246 // regulation of protein metabolic process // inferred from electronic annotation	0005576 // extracellular region // inferred from electronic annotation	0005488 // binding // inferred from electronic annotation /// 0016874 // ligase activity // inferred from electronic annotation /// 0019787 // small conjugating protein ligase activity // inferred from electronic annotation	acute up, long-term up less	2.45978	0.40654	1.02103e-05
Dr.14593.1.S1_at	gnai1	guanine nucleotide binding protein (G protein), alpha inhibiting activity polypeptide 1	393946	0007165 // signal transduction // inferred from electronic annotation /// 0007186 // G-protein coupled receptor protein signaling pathway // inferred from electronic annotation	---	0000166 // nucleotide binding // inferred from electronic annotation /// 0004871 // signal transducer activity // inferred from electronic annotation /// 0005525 // GTP binding // inferred from electronic annotation /// 0019001 // guanyl nucleotide binding // inferred from electronic annotation	acute up, long-term unchanged	2.45108	0.407983	0.000324769
Dr.6336.1.A1_at	hnf4b	Hepatic nuclear factor 4, beta	324010	0006350 // transcription // inferred from electronic annotation /// 0006355 // regulation of transcription, DNA-dependent // inferred from electronic annotation /// 0045449 // regulation of transcription // inferred from electronic annotation	0005634 // nucleus // inferred from electronic annotation	0003677 // DNA binding // inferred from electronic annotation /// 0003700 // sequence-specific DNA binding transcription factor activity // inferred from electronic annotation /// 0003707 // steroid hormone receptor activity // inferred from electronic annotation /// 0004872 // receptor activity // inferred from electronic annotation /// 0004879 // ligand-dependent nuclear receptor activity // in…	acute up, long-term unchanged	2.44365	0.409224	0.000140438
Dr.466.1.S1_at	acss1	acyl-CoA synthetase short-chain family member 1	541435	0008152 // metabolic process // inferred from electronic annotation	---	0003824 // catalytic activity // inferred from electronic annotation /// 0003987 // acetate-CoA ligase activity // inferred from electronic annotation /// 0016208 // AMP binding // inferred from electronic annotation	acute up, long-term unchanged	2.44032	0.409783	0.00404325
Dr.10211.1.A1_at	spsb4b	splA/ryanodine receptor domain and SOCS box containing 4b	445080	0023034 // intracellular signaling pathway // inferred from electronic annotation	---	0004872 // receptor activity // inferred from electronic annotation	acute up, long-term up less	2.42593	0.412213	6.8401e-05
Dr.5149.1.A1_at	wu:fc16e03	wu:fc16e03	323999	---	---	---	acute up, long-term unchanged	2.40923	0.41507	9.71418e-05
Dr.4300.1.A1_at	nt5dc2	5'-nucleotidase domain containing 2	556186	---	---	0046872 // metal ion binding // inferred from electronic annotation	acute up, long-term unchanged	2.40864	0.415171	0.0021095
Dr.11205.1.A1_at	---	---	---	---	---	---	acute up, long-term unchanged	2.40743	0.415381	1.15991e-05
Dr.1368.4.A1_at	LOC100330130	hypothetical protein LOC100330130	100330130	---	---	---	acute up, long-term unchanged	2.39869	0.416893	3.94513e-06
Dr.11981.1.A1_at	si:ch211-284e13.2	si:ch211-284e13.2	368367	0008152 // metabolic process // inferred from electronic annotation /// 0055085 // transmembrane transport // inferred from electronic annotation /// 0055114 // oxidation reduction // inferred from electronic annotation	0016020 // membrane // inferred from electronic annotation	0003824 // catalytic activity // inferred from electronic annotation /// 0005488 // binding // inferred from electronic annotation /// 0016491 // oxidoreductase activity // inferred from electronic annotation	acute up, long-term unchanged	2.39042	0.418336	6.03019e-05
Dr.17580.1.A1_at	zgc:194242	Zgc:194242	100005854	0008152 // metabolic process // inferred from electronic annotation	---	0008168 // methyltransferase activity // inferred from electronic annotation	acute up, long-term up less	2.38168	0.419871	0.000109049
Dr.25166.3.S1_at	si:ch211-202a12.4	si:ch211-202a12.4	336542	---	---	---	acute up, long-term unchanged	2.37396	0.421236	0.000803467
Dr.22065.1.A1_at	hcfc1a	host cell factor C1a	564853	---	---	0005515 // protein binding // inferred from electronic annotation	acute up, long-term unchanged	2.36826	0.422251	3.99206e-05
Dr.5632.1.A1_at	cdc34b	cell division cycle 34 homolog (S. cerevisiae) b	436961	0043687 // post-translational protein modification // inferred from electronic annotation /// 0051246 // regulation of protein metabolic process // inferred from electronic annotation	---	0016874 // ligase activity // inferred from electronic annotation /// 0019787 // small conjugating protein ligase activity // inferred from electronic annotation	acute up, long-term up less	2.35719	0.424234	9.56022e-06
Dr.25639.1.A1_at	LOC567909 /// si:dkey-258f14.5	similar to LON peptidase N-terminal domain and ring finger 1 /// si:dkey-258f14.5	100317496 /// 567909	---	---	---	acute up, long-term unchanged	2.35234	0.425109	0.00121078
Dr.25009.6.A1_a_at	vtg1 /// vtg5 /// vtg6 /// vtg7 /// zgc:136383	vitellogenin 1 /// vitellogenin 5 /// vitellogenin 6 /// vitellogenin 7 /// zgc:136383	559229 /// 559475 /// 559856 /// 64260 /// 678536	0006869 // lipid transport // inferred from electronic annotation /// 0009410 // response to xenobiotic stimulus // inferred from direct assay /// 0032355 // response to estradiol stimulus // inferred from direct assay /// 0042221 // response to chemical stimulus // inferred from direct assay /// 0043627 // response to estrogen stimulus // inferred from direct assay	---	0005319 // lipid transporter activity // inferred from electronic annotation	acute up, long-term unchanged	2.34863	0.42578	0.00586284
Dr.25865.1.S1_at	epas1a	endothelial PAS domain protein 1a	566886	---	---	---	acute up, long-term unchanged	2.3358	0.428118	1.38251e-05
Dr.15859.1.S1_at	---	---	---	---	---	---	acute up, long-term unchanged	2.3302	0.429148	0.00079436
Dr.12596.1.S1_at	cldnc	claudin c	81582	---	0005886 // plasma membrane // inferred from electronic annotation /// 0005923 // tight junction // inferred from electronic annotation /// 0016020 // membrane // inferred from electronic annotation /// 0016021 // integral to membrane // inferred from electronic annotation /// 0030054 // cell junction // inferred from electronic annotation	0005198 // structural molecule activity // inferred from electronic annotation	acute up, long-term unchanged	2.32337	0.43041	0.00546496
Dr.14994.1.A1_at	mapk14b	mitogen-activated protein kinase 14b	266756	0006468 // protein phosphorylation // inferred from electronic annotation /// 0006950 // response to stress // inferred from sequence or structural similarity /// 0007243 // intracellular protein kinase cascade // inferred from sequence or structural similarity	0005634 // nucleus // inferred from electronic annotation /// 0005634 // nucleus // inferred from sequence or structural similarity /// 0005737 // cytoplasm // inferred from electronic annotation /// 0005737 // cytoplasm // inferred from sequence or structural similarity	0000166 // nucleotide binding // inferred from electronic annotation /// 0004672 // protein kinase activity // inferred from electronic annotation /// 0004674 // protein serine/threonine kinase activity // inferred from electronic annotation /// 0004707 // MAP kinase activity // inferred from electronic annotation /// 0004707 // MAP kinase activity // inferred from sequence or structural similari…	acute up, long-term up less	2.32093	0.430861	4.78698e-05
Dr.25368.1.A1_x_at	wu:fc91f02	wu:fc91f02	325606	---	---	---	acute up, long-term unchanged	2.32061	0.430922	0.00278446
Dr.1225.1.A1_at	limk2	LIM domain kinase 2	436924	0006468 // protein phosphorylation // inferred from electronic annotation	---	0000166 // nucleotide binding // inferred from electronic annotation /// 0004672 // protein kinase activity // inferred from electronic annotation /// 0005515 // protein binding // inferred from electronic annotation /// 0005524 // ATP binding // inferred from electronic annotation /// 0008270 // zinc ion binding // inferred from electronic annotation /// 0016301 // kinase activity // inferred fr…	acute up, long-term up less	2.32	0.431034	0.000166613
Dr.3956.1.A1_at	id:ibd1072	id:ibd1072	338161	---	---	---	acute up, long-term unchanged	2.31752	0.431496	1.49496e-06
Dr.22567.1.S1_at	wu:fj15c08	wu:fj15c08	335467	---	---	---	acute up, long-term unchanged	2.30644	0.433568	7.9911e-05
Dr.20124.1.A1_at	sox4a	SRY-box containing gene 4a	336346	---	0005634 // nucleus // inferred from electronic annotation	0003677 // DNA binding // inferred from electronic annotation	acute up, long-term unchanged	2.30599	0.433653	0.0203851
Dr.16989.1.A1_at	---	---	---	---	---	---	acute up, long-term unchanged	2.30573	0.433701	3.64601e-06
Dr.19848.1.A1_at	zgc:112270	Zgc:112270	553697	---	---	---	acute up, long-term up less	2.3051	0.433821	2.40728e-05
Dr.461.1.A1_at	si:dkey-233h2.3	si:dkey-233h2.3	322720	---	---	0008440 // inositol trisphosphate 3-kinase activity // inferred from electronic annotation /// 0016301 // kinase activity // inferred from electronic annotation	acute up, long-term unchanged	2.29558	0.43562	0.00112477
Dr.12709.1.S1_at	klhl11	kelch-like 11 (Drosophila)	327313	---	---	0005515 // protein binding // inferred from electronic annotation	acute up, long-term up less	2.29346	0.436022	1.01143e-05
Dr.2445.1.A1_at	xrn2	5'-3' exoribonuclease 2	321940	0006139 // nucleobase, nucleoside, nucleotide and nucleic acid metabolic process // inferred from electronic annotation	0005622 // intracellular // inferred from electronic annotation /// 0005634 // nucleus // inferred from electronic annotation	0003676 // nucleic acid binding // inferred from electronic annotation /// 0004527 // exonuclease activity // inferred from electronic annotation /// 0004534 // 5'-3' exoribonuclease activity // inferred from electronic annotation /// 0008270 // zinc ion binding // inferred from electronic annotation	acute up, long-term up less	2.28011	0.438575	9.8007e-05
Dr.21458.1.S1_at	wu:fc16c09	wu:fc16c09	323993	---	---	---	acute up, long-term unchanged	2.27568	0.439428	0.00118717
Dr.9920.1.A1_at	si:dkey-52h23.1	si:dkey-52h23.1	335737	0006355 // regulation of transcription, DNA-dependent // inferred from electronic annotation	0005634 // nucleus // inferred from electronic annotation	0003677 // DNA binding // inferred from electronic annotation /// 0003700 // sequence-specific DNA binding transcription factor activity // inferred from electronic annotation /// 0043565 // sequence-specific DNA binding // inferred from electronic annotation /// 0046983 // protein dimerization activity // inferred from electronic annotation	acute up, long-term unchanged	2.27501	0.439558	0.00321479
Dr.6769.1.A1_at	creb3l3l	cAMP responsive element binding protein 3-like 3 like	406853	0006355 // regulation of transcription, DNA-dependent // inferred from electronic annotation /// 0045449 // regulation of transcription // inferred from electronic annotation	0005634 // nucleus // inferred from electronic annotation	0003677 // DNA binding // inferred from electronic annotation /// 0003700 // sequence-specific DNA binding transcription factor activity // inferred from electronic annotation /// 0043565 // sequence-specific DNA binding // inferred from electronic annotation /// 0046983 // protein dimerization activity // inferred from electronic annotation	acute up, long-term unchanged	2.2738	0.439791	0.000108412
Dr.15057.1.S2_at	bcl2l10	BCL2-like 10 (apoptosis facilitator)	373113	0001756 // somitogenesis // inferred from mutant phenotype /// 0007369 // gastrulation // inferred from genetic interaction /// 0007369 // gastrulation // inferred from mutant phenotype /// 0042981 // regulation of apoptosis // inferred from electronic annotation /// 0043066 // negative regulation of apoptosis // inferred from direct assay /// 0043066 // negative regulation of apoptosis // inferr…	0044429 // mitochondrial part // inferred from direct assay	---	acute up, long-term unchanged	2.26973	0.44058	0.000930601
Dr.19304.1.A1_at	si:ch211-262e15.1	si:ch211-262e15.1	798356	---	---	---	acute up, long-term up less	2.26873	0.440775	2.11995e-05
Dr.19568.1.A1_at	zgc:92280	Zgc:92280	492338	---	---	0005488 // binding // inferred from electronic annotation /// 0008270 // zinc ion binding // inferred from electronic annotation /// 0046872 // metal ion binding // inferred from electronic annotation	acute up, long-term unchanged	2.25708	0.443051	0.000114169
Dr.24898.1.S1_at	ppdpfa	pancreatic progenitor cell differentiation and proliferation factor a	338304	0001708 // cell fate specification // inferred from mutant phenotype /// 0007275 // multicellular organismal development // inferred from electronic annotation /// 0008283 // cell proliferation // inferred from mutant phenotype /// 0030154 // cell differentiation // inferred from electronic annotation /// 0031017 // exocrine pancreas development // inferred from mutant phenotype	---	---	acute up, long-term unchanged	2.25554	0.443353	0.000554356
Dr.7776.1.A1_at	tnk2b	tyrosine kinase, non-receptor, 2b	565029	0006468 // protein phosphorylation // inferred from electronic annotation	0005886 // plasma membrane // inferred from electronic annotation /// 0016020 // membrane // inferred from electronic annotation	0000166 // nucleotide binding // inferred from electronic annotation /// 0000287 // magnesium ion binding // inferred from electronic annotation /// 0004672 // protein kinase activity // inferred from electronic annotation /// 0004713 // protein tyrosine kinase activity // inferred from electronic annotation /// 0004715 // non-membrane spanning protein tyrosine kinase activity // inferred from el…	acute up, long-term up less	2.25514	0.443431	0.000100539
Dr.22152.1.A1_at	nr1h3	nuclear receptor subfamily 1, group H, member 3	548341	0006350 // transcription // inferred from electronic annotation /// 0006355 // regulation of transcription, DNA-dependent // inferred from electronic annotation /// 0045449 // regulation of transcription // inferred from direct assay /// 0045449 // regulation of transcription // inferred from electronic annotation	0005634 // nucleus // inferred from electronic annotation	0003677 // DNA binding // inferred from electronic annotation /// 0003700 // sequence-specific DNA binding transcription factor activity // inferred from direct assay /// 0003700 // sequence-specific DNA binding transcription factor activity // inferred from electronic annotation /// 0003707 // steroid hormone receptor activity // inferred from electronic annotation /// 0004872 // receptor activi…	acute up, long-term unchanged	2.24782	0.444876	5.57857e-05
Dr.7135.1.S1_at	serinc1	serine incorporator 1	325690	---	0016020 // membrane // inferred from electronic annotation	---	acute up, long-term unchanged	2.24249	0.445934	1.78648e-05
Dr.14702.1.A1_at	---	---	---	---	---	---	acute up, long-term unchanged	2.24006	0.446417	5.76632e-06
Dr.20185.1.S1_at	lpl	lipoprotein lipase	30354	0006629 // lipid metabolic process // inferred from electronic annotation /// 0016042 // lipid catabolic process // inferred from electronic annotation	---	0003824 // catalytic activity // inferred from electronic annotation /// 0004465 // lipoprotein lipase activity // inferred from electronic annotation /// 0016787 // hydrolase activity // inferred from electronic annotation	acute up, long-term up less	2.22806	0.448821	1.48634e-05
Dr.17447.1.A1_at	zgc:77060	zgc:77060	431765	0006355 // regulation of transcription, DNA-dependent // inferred from electronic annotation	0005634 // nucleus // inferred from electronic annotation	0003677 // DNA binding // inferred from electronic annotation /// 0003700 // sequence-specific DNA binding transcription factor activity // inferred from electronic annotation /// 0043565 // sequence-specific DNA binding // inferred from electronic annotation /// 0046983 // protein dimerization activity // inferred from electronic annotation	acute up, long-term unchanged	2.21855	0.450746	0.0266509
Dr.25166.3.S1_a_at	ubb	ubiquitin B	550134	---	0005737 // cytoplasm // inferred from electronic annotation	---	acute up, long-term unchanged	2.21351	0.451771	0.000292465
Dr.24907.1.A1_at	pkp3	plakophilin 3	368397	---	---	0005488 // binding // inferred from electronic annotation	acute up, long-term unchanged	2.21224	0.45203	0.00129188
Dr.19610.1.A1_at	---	---	---	---	---	---	acute up, long-term up less	2.21217	0.452045	5.19942e-05
Dr.7163.1.A1_at	ttpa	tocopherol (alpha) transfer protein (ataxia (Friedreich-like) with vitamin E deficiency)	325906	0006810 // transport // inferred from electronic annotation	0005622 // intracellular // inferred from electronic annotation	0005215 // transporter activity // inferred from electronic annotation	acute up, long-term unchanged	2.20967	0.452556	1.22661e-05
Dr.14326.1.A1_at	---	---	---	---	---	---	acute up, long-term unchanged	2.2055	0.453413	6.746e-05
Dr.1810.1.A1_at	---	---	---	---	---	---	acute up, long-term unchanged	2.19916	0.45472	0.00266732
Dr.7538.1.S1_at	tsku	tsukushi small leucine rich proteoglycan homolog (Xenopus laevis)	325958	0007275 // multicellular organismal development // inferred from electronic annotation	0005576 // extracellular region // inferred from electronic annotation	0005515 // protein binding // inferred from electronic annotation	acute up, long-term unchanged	2.18761	0.457119	0.000642601
Dr.11417.1.A1_at	2013-03-07	membrane-associated ring finger (C3HC4) 7	100136862	---	---	0008270 // zinc ion binding // inferred from electronic annotation	acute up, long-term up less	2.18136	0.45843	4.7753e-06
Dr.11464.1.A1_at	---	---	---	---	---	---	acute up, long-term unchanged	2.18005	0.458705	0.000559927
Dr.376.1.S1_at	---	---	---	---	---	---	acute up, long-term unchanged	2.17554	0.459656	0.000999475
Dr.14004.1.S1_at	cdc34a	cell division cycle 34 homolog (S. cerevisiae) a	393933	0043687 // post-translational protein modification // inferred from electronic annotation /// 0051246 // regulation of protein metabolic process // inferred from electronic annotation	---	0016874 // ligase activity // inferred from electronic annotation /// 0019787 // small conjugating protein ligase activity // inferred from electronic annotation	acute up, long-term up less	2.17482	0.459808	0.000257372
Dr.13909.1.S1_at	---	---	---	---	---	---	acute up, long-term up less	2.17089	0.460641	0.00026131
Dr.159.1.A1_at	fibin	Fin bud initiation factor	550571	0007275 // multicellular organismal development // inferred from electronic annotation /// 0035118 // embryonic pectoral fin morphogenesis // inferred from mutant phenotype	0005576 // extracellular region // inferred from electronic annotation /// 0005794 // Golgi apparatus // inferred from electronic annotation /// 0005794 // Golgi apparatus // inferred from sequence or structural similarity	---	acute up, long-term unchanged	2.16856	0.461135	0.000118142
Dr.4467.1.S1_at	si:ch211-236l14.3	si:ch211-236l14.3	560000	---	---	0008415 // acyltransferase activity // inferred from electronic annotation /// 0016740 // transferase activity // inferred from electronic annotation	acute up, long-term unchanged	2.16763	0.461333	0.000262404
Dr.3959.1.A1_at	nt5c2l1	5'-nucleotidase, cytosolic II, like 1	447810	0042221 // response to chemical stimulus // inferred from direct assay	---	0046872 // metal ion binding // inferred from electronic annotation	acute up, long-term unchanged	2.15933	0.463106	0.0119828
Dr.14977.1.A1_at	---	---	---	---	---	---	acute up, long-term up less	2.15791	0.463411	2.49094e-05
Dr.1755.1.A1_at	si:dkey-42i9.10	si:dkey-42i9.10	558947	---	---	0003676 // nucleic acid binding // inferred from electronic annotation /// 0003677 // DNA binding // inferred from electronic annotation /// 0004386 // helicase activity // inferred from electronic annotation /// 0004872 // receptor activity // inferred from electronic annotation /// 0005524 // ATP binding // inferred from electronic annotation	acute up, long-term unchanged	2.15429	0.464191	0.000113021
Dr.17059.1.S1_at	mgea5	meningioma expressed antigen 5 (hyaluronidase)	324487	---	---	---	acute up, long-term up less	2.14891	0.465351	1.7455e-05
Dr.13229.1.A1_at	prnprs3	prion protein, related sequence 3	503702	0051260 // protein homooligomerization // inferred from electronic annotation	0016020 // membrane // inferred from electronic annotation	---	acute up, long-term unchanged	2.13356	0.4687	2.36612e-05
Dr.18420.1.S1_at	zgc:63938	zgc:63938	393317	0006917 // induction of apoptosis // inferred from electronic annotation /// 0006919 // activation of caspase activity // inferred from electronic annotation	0005739 // mitochondrion // inferred from electronic annotation	0005515 // protein binding // inferred from electronic annotation	acute up, long-term unchanged	2.12676	0.470198	0.00456381
Dr.6875.1.A1_at	si:ch211-255l18.3	si:ch211-255l18.3	559441	---	---	---	acute up, long-term up less	2.11836	0.472064	7.43261e-05
Dr.1483.1.S1_at	agfg1a	ArfGAP with FG repeats 1a	327597	0032312 // regulation of ARF GTPase activity // inferred from electronic annotation	---	0008060 // ARF GTPase activator activity // inferred from electronic annotation /// 0008270 // zinc ion binding // inferred from electronic annotation	acute up, long-term unchanged	2.11704	0.472357	3.12818e-05
Dr.5534.1.S1_at	cwc25	CWC25 spliceosome-associated protein homolog (S. cerevisiae)	406771	---	---	---	acute up, long-term up less	2.08942	0.478601	1.31474e-05
Dr.6680.1.S1_at	mknk2a	MAP kinase-interacting serine/threonine kinase 2a	334167	0006417 // regulation of translation // inferred from electronic annotation /// 0006468 // protein phosphorylation // inferred from electronic annotation /// 0006950 // response to stress // inferred from electronic annotation	---	0000166 // nucleotide binding // inferred from electronic annotation /// 0004672 // protein kinase activity // inferred from electronic annotation /// 0004674 // protein serine/threonine kinase activity // inferred from electronic annotation /// 0005524 // ATP binding // inferred from electronic annotation /// 0016301 // kinase activity // inferred from electronic annotation	acute up, long-term unchanged	2.08578	0.479436	0.00799203
Dr.18399.1.A1_at	LOC798813	Apolipoprotein-L3-like	798813	---	---	---	acute up, long-term unchanged	2.08562	0.479474	0.000743738
Dr.25166.3.S1_x_at	---	---	---	---	---	---	acute up, long-term unchanged	2.07912	0.480972	0.000806522
Dr.16127.1.S1_at	cxcr7b /// dnah3 /// si:dkey-42d18.3	chemokine (C-X-C motif) receptor 7b /// dynein, axonemal, heavy chain 3 /// si:dkey-42d18.3	100322182 /// 100334351 /// 561050	0001525 // angiogenesis // inferred from mutant phenotype /// 0001570 // vasculogenesis // inferred from mutant phenotype /// 0007155 // cell adhesion // inferred from electronic annotation /// 0007156 // homophilic cell adhesion // inferred from electronic annotation /// 0007165 // signal transduction // inferred from electronic annotation /// 0007186 // G-protein coupled receptor protein signal…	0005886 // plasma membrane // inferred from electronic annotation /// 0016021 // integral to membrane // inferred from electronic annotation	0004871 // signal transducer activity // inferred from electronic annotation /// 0004872 // receptor activity // inferred from electronic annotation /// 0004930 // G-protein coupled receptor activity // inferred from electronic annotation /// 0005509 // calcium ion binding // inferred from electronic annotation /// 0019956 // chemokine binding // inferred from mutant phenotype	acute up, long-term up less	2.07911	0.480975	1.58796e-05
Dr.7418.1.A1_at	tbc1d17	TBC1 domain family, member 17	554092	0032313 // regulation of Rab GTPase activity // inferred from electronic annotation	0005622 // intracellular // inferred from electronic annotation	0005097 // Rab GTPase activator activity // inferred from electronic annotation	acute up, long-term unchanged	2.07618	0.481655	0.000124414
Dr.15700.1.A1_at	ell	elongation factor RNA polymerase II	325221	0001570 // vasculogenesis // inferred from mutant phenotype /// 0006368 // RNA elongation from RNA polymerase II promoter // inferred from electronic annotation	0008023 // transcription elongation factor complex // inferred from electronic annotation	0003746 // translation elongation factor activity // inferred from electronic annotation /// 0016944 // RNA polymerase II transcription elongation factor activity // inferred from electronic annotation	acute up, long-term unchanged	2.07545	0.481823	0.00265572
Dr.12115.1.A1_at	slc16a12b	solute carrier family 16 (monocarboxylic acid transporters), member 12b	449947	0006810 // transport // inferred from electronic annotation /// 0055085 // transmembrane transport // inferred from electronic annotation	0005886 // plasma membrane // inferred from electronic annotation /// 0016020 // membrane // inferred from electronic annotation /// 0016021 // integral to membrane // inferred from electronic annotation	0015293 // symporter activity // inferred from electronic annotation	acute up, long-term unchanged	2.07484	0.481964	0.0312641
Dr.9122.1.S1_at	LOC795788	similar to CC chemokine SCYA103	795788	0006955 // immune response // inferred from electronic annotation	0005576 // extracellular region // inferred from electronic annotation /// 0005615 // extracellular space // inferred from electronic annotation	0005125 // cytokine activity // inferred from electronic annotation /// 0008009 // chemokine activity // inferred from electronic annotation	acute up, long-term unchanged	2.07159	0.48272	0.00409189
Dr.25822.1.S1_at	zgc:153686	zgc:153686	777766	---	0005737 // cytoplasm // inferred from electronic annotation	---	acute up, long-term unchanged	2.06843	0.48346	0.000113753
Dr.10302.1.A1_at	zgc:92510	zgc:92510	436638	0006333 // chromatin assembly or disassembly // inferred from electronic annotation /// 0045449 // regulation of transcription // inferred from electronic annotation	0000785 // chromatin // inferred from electronic annotation /// 0005634 // nucleus // inferred from electronic annotation	0003682 // chromatin binding // inferred from electronic annotation /// 0016747 // transferase activity, transferring acyl groups other than amino-acyl groups // inferred from electronic annotation	acute up, long-term up less	2.0683	0.483488	1.74234e-05
Dr.25427.1.A1_at	---	---	---	---	---	---	acute up, long-term unchanged	2.06223	0.484912	0.00258952
Dr.1710.1.A1_at	eif4e3	eukaryotic translation initiation factor 4E family member 3	447850	0006412 // translation // inferred from electronic annotation /// 0006413 // translational initiation // inferred from electronic annotation /// 0006417 // regulation of translation // inferred from electronic annotation	0005737 // cytoplasm // inferred from electronic annotation /// 0005845 // mRNA cap binding complex // inferred from sequence or structural similarity	0003723 // RNA binding // inferred from electronic annotation /// 0003743 // translation initiation factor activity // inferred from electronic annotation	acute up, long-term up less	2.05835	0.485825	1.48634e-05
Dr.24729.1.S1_x_at	---	---	---	---	---	---	acute up, long-term unchanged	2.05304	0.487083	1.70887e-05
Dr.2455.1.A1_at	tat	tyrosine aminotransferase	561410	0006519 // cellular amino acid and derivative metabolic process // inferred from electronic annotation /// 0009058 // biosynthetic process // inferred from electronic annotation /// 0009072 // aromatic amino acid family metabolic process // inferred from electronic annotation	---	0003824 // catalytic activity // inferred from electronic annotation /// 0004838 // L-tyrosine:2-oxoglutarate aminotransferase activity // inferred from electronic annotation /// 0008483 // transaminase activity // inferred from electronic annotation /// 0016740 // transferase activity // inferred from electronic annotation /// 0016769 // transferase activity, transferring nitrogenous groups // i…	acute up, long-term up less	2.04698	0.488525	0.000105915
Dr.26509.1.A1_a_at	---	---	---	---	---	---	acute up, long-term unchanged	2.03604	0.49115	0.000153547
Dr.13285.1.A1_at	rasgef1bb	RasGEF domain family, member 1Bb	445085	0007264 // small GTPase mediated signal transduction // inferred from electronic annotation /// 0051056 // regulation of small GTPase mediated signal transduction // inferred from electronic annotation	0005622 // intracellular // inferred from electronic annotation	0005085 // guanyl-nucleotide exchange factor activity // inferred from electronic annotation /// 0005088 // Ras guanyl-nucleotide exchange factor activity // inferred from sequence or structural similarity	acute up, long-term up less	2.03319	0.491839	2.92276e-06
Dr.863.1.A1_at	LOC563328	Lysosome-associated membrane glycoprotein 1-like	563328	---	---	---	acute up, long-term up less	2.02884	0.492893	1.95196e-05
Dr.26381.1.A1_at	tuba2	tubulin, alpha 2	406303	0007017 // microtubule-based process // inferred from electronic annotation /// 0007018 // microtubule-based movement // inferred from electronic annotation /// 0051258 // protein polymerization // inferred from electronic annotation	0005874 // microtubule // inferred from electronic annotation /// 0043234 // protein complex // inferred from electronic annotation	0000166 // nucleotide binding // inferred from electronic annotation /// 0003924 // GTPase activity // inferred from electronic annotation /// 0005198 // structural molecule activity // inferred from electronic annotation /// 0005525 // GTP binding // inferred from electronic annotation	acute up, long-term unchanged	2.02562	0.493675	0.000509324
Dr.407.1.A1_at	wu:fa11b04	wu:fa11b04	334976	---	---	---	acute up, long-term up less	2.0209	0.494829	1.84171e-05
Dr.25685.1.A1_at	impdh1b	inosine 5'-phosphate dehydrogenase 1b	338306	0006164 // purine nucleotide biosynthetic process // inferred from electronic annotation /// 0006177 // GMP biosynthetic process // inferred from electronic annotation /// 0008152 // metabolic process // inferred from electronic annotation /// 0055114 // oxidation reduction // inferred from electronic annotation	---	0003824 // catalytic activity // inferred from electronic annotation /// 0003938 // IMP dehydrogenase activity // inferred from electronic annotation /// 0016491 // oxidoreductase activity // inferred from electronic annotation /// 0046872 // metal ion binding // inferred from electronic annotation	acute up, long-term unchanged	1.99831	0.500423	0.000158596
Dr.21257.1.A1_at	wu:fb96d06	wu:fb96d06	323370	---	---	---	acute up, long-term unchanged	1.99771	0.500573	7.47254e-06
Dr.2716.1.A1_at	zgc:77101	zgc:77101	324710	---	---	---	acute up, long-term unchanged	1.9965	0.500876	0.000109232
Dr.13966.1.S1_at	zgc:63767	zgc:63767	393932	0006810 // transport // inferred from electronic annotation /// 0006857 // oligopeptide transport // inferred from electronic annotation	0016020 // membrane // inferred from electronic annotation /// 0016021 // integral to membrane // inferred from electronic annotation	0005215 // transporter activity // inferred from electronic annotation	acute up, long-term unchanged	1.99618	0.500956	0.00127002
Dr.15060.1.S1_at	2013-03-06	membrane-associated ring finger (C3HC4) 6	100002072	---	---	---	acute up, long-term unchanged	1.99303	0.501748	3.8122e-05
Dr.6848.1.A1_at	wu:fd51a05	wu:fd51a05	325954	---	---	---	acute up, long-term unchanged	1.98782	0.503062	0.000381595
Dr.3463.1.S1_at	ssb	Sjogren syndrome antigen B (autoantigen La)	321504	0006396 // RNA processing // inferred from electronic annotation	0005634 // nucleus // inferred from electronic annotation /// 0030529 // ribonucleoprotein complex // inferred from electronic annotation	0000166 // nucleotide binding // inferred from electronic annotation /// 0003676 // nucleic acid binding // inferred from electronic annotation /// 0003723 // RNA binding // inferred from electronic annotation	acute up, long-term up less	1.98455	0.503892	2.15738e-05
Dr.12334.1.A1_at	---	---	---	---	---	---	acute up, long-term unchanged	1.98326	0.50422	0.0215107
Dr.5307.1.S1_at	slc20a1b	solute carrier family 20, member 1b	321541	0006810 // transport // inferred from electronic annotation /// 0006817 // phosphate transport // inferred from electronic annotation	0016020 // membrane // inferred from electronic annotation /// 0016021 // integral to membrane // inferred from electronic annotation	0005315 // inorganic phosphate transmembrane transporter activity // inferred from electronic annotation /// 0015293 // symporter activity // inferred from electronic annotation	acute up, long-term unchanged	1.98097	0.504804	0.00674857
Dr.12740.1.A1_at	LOC100334232	hydroxymethylglutaryl-CoA synthase 1-like	100334232	---	---	---	acute up, long-term unchanged	1.975	0.506329	0.0021095
Dr.17471.1.S1_at	si:ch211-191i18.1	si:ch211-191i18.1	560832	0000186 // activation of MAPKK activity // inferred from electronic annotation /// 0001678 // cellular glucose homeostasis // inferred from electronic annotation /// 0007186 // G-protein coupled receptor protein signaling pathway // inferred from electronic annotation /// 0008343 // adult feeding behavior // inferred from electronic annotation /// 0009267 // cellular response to starvation // inf…	0005615 // extracellular space // inferred from electronic annotation /// 0016021 // integral to membrane // inferred from electronic annotation	0005515 // protein binding // inferred from electronic annotation	acute up, long-term unchanged	1.97194	0.507116	0.00781215
Dr.16784.1.S1_at	sat1	spermidine/spermine N1-acetyl transferase 1	567881	0001525 // angiogenesis // inferred from mutant phenotype /// 0008152 // metabolic process // inferred from electronic annotation	---	0008080 // N-acetyltransferase activity // inferred from electronic annotation /// 0016740 // transferase activity // inferred from electronic annotation	acute up, long-term unchanged	1.96698	0.508393	0.0035848
Dr.24726.1.S1_at	map1lc3b	microtubule-associated protein 1 light chain 3 beta	322425	---	---	---	acute up, long-term up less	1.96597	0.508655	4.22427e-05
Dr.4540.1.S1_at	wu:fc55d02	wu:fc55d02	325097	---	---	---	acute up, long-term unchanged	1.96564	0.508741	0.00013177
Dr.8435.1.S1_at	chmp1b	chromatin modifying protein 1B	336426	0006810 // transport // inferred from electronic annotation /// 0015031 // protein transport // inferred from electronic annotation	0005737 // cytoplasm // inferred from electronic annotation /// 0005768 // endosome // inferred from electronic annotation /// 0005829 // cytosol // inferred from electronic annotation /// 0016020 // membrane // inferred from electronic annotation /// 0031902 // late endosome membrane // inferred from electronic annotation	---	acute up, long-term unchanged	1.96465	0.508997	0.000124247
Dr.17415.1.S1_at	zgc:56306	zgc:56306	393285	---	---	0005158 // insulin receptor binding // inferred from electronic annotation	acute up, long-term up less	1.95655	0.511103	2.46766e-05
Dr.16387.1.A1_at	insra	insulin receptor a	245699	0006468 // protein phosphorylation // inferred from electronic annotation /// 0007169 // transmembrane receptor protein tyrosine kinase signaling pathway // inferred from electronic annotation /// 0009790 // embryo development // inferred from mutant phenotype /// 0043434 // response to peptide hormone stimulus // inferred from electronic annotation /// 0046777 // protein autophosphorylation // i…	0016020 // membrane // inferred from electronic annotation /// 0016021 // integral to membrane // inferred from electronic annotation	0000166 // nucleotide binding // inferred from electronic annotation /// 0004672 // protein kinase activity // inferred from electronic annotation /// 0004713 // protein tyrosine kinase activity // inferred from electronic annotation /// 0004714 // transmembrane receptor protein tyrosine kinase activity // inferred from electronic annotation /// 0004872 // receptor activity // inferred from elect…	acute up, long-term unchanged	1.9563	0.511168	0.00054436
Dr.1853.1.A1_at	zgc:154075	zgc:154075	556929	0008152 // metabolic process // inferred from electronic annotation /// 0055114 // oxidation reduction // inferred from electronic annotation	---	0003824 // catalytic activity // inferred from electronic annotation /// 0005488 // binding // inferred from electronic annotation /// 0016491 // oxidoreductase activity // inferred from electronic annotation	acute up, long-term unchanged	1.95584	0.511288	0.000551901
Dr.1493.1.A1_at	vps37a	vacuolar protein sorting 37A	336368	---	---	---	acute up, long-term up less	1.95205	0.512282	0.000184993
Dr.8014.1.S1_at	btg1	B-cell translocation gene 1	114432	---	---	---	acute up, long-term up less	1.94252	0.514796	6.80989e-05
Dr.18839.1.S2_at	ripk4	receptor-interacting serine-threonine kinase 4	406351	0006468 // protein phosphorylation // inferred from electronic annotation	---	0000166 // nucleotide binding // inferred from electronic annotation /// 0004672 // protein kinase activity // inferred from electronic annotation /// 0004674 // protein serine/threonine kinase activity // inferred from electronic annotation /// 0004872 // receptor activity // inferred from electronic annotation /// 0005524 // ATP binding // inferred from electronic annotation /// 0016301 // kina…	acute up, long-term unchanged	1.94036	0.515368	0.00030649
Dr.18372.1.A1_at	jhdm1da	jumonji C domain containing histone demethylase 1 homolog Da (S. cerevisiae)	321248	0006350 // transcription // inferred from electronic annotation /// 0007399 // nervous system development // inferred from electronic annotation /// 0016568 // chromatin modification // inferred from electronic annotation /// 0030901 // midbrain development // inferred from genetic interaction /// 0030901 // midbrain development // inferred from mutant phenotype /// 0033169 // histone H3-K9 demet…	0005634 // nucleus // inferred from electronic annotation	0005515 // protein binding // inferred from electronic annotation /// 0008270 // zinc ion binding // inferred from electronic annotation /// 0016491 // oxidoreductase activity // inferred from electronic annotation /// 0016702 // oxidoreductase activity, acting on single donors with incorporation of molecular oxygen, incorporation of two atoms of oxygen // inferred from electronic annotation /// …	acute up, long-term unchanged	1.93823	0.515936	0.000375326
Dr.23788.3.S1_at	postn	periostin, osteoblast specific factor	337176	0016203 // muscle attachment // inferred from mutant phenotype	---	---	acute up, long-term unchanged	1.93706	0.516245	0.0198203
Dr.8395.1.A1_at	---	---	---	---	---	---	acute up, long-term unchanged	1.93693	0.516282	0.00385505
Dr.6917.1.S1_at	zgc:77849	zgc:77849	322387	0042221 // response to chemical stimulus // inferred from direct assay	---	---	acute up, long-term unchanged	1.93545	0.516677	1.05594e-05
Dr.13060.1.S1_at	otud5a	OTU domain containing 5a	555459	---	---	0008233 // peptidase activity // inferred from electronic annotation /// 0008234 // cysteine-type peptidase activity // inferred from electronic annotation /// 0016787 // hydrolase activity // inferred from electronic annotation	acute up, long-term up less	1.93305	0.517317	5.61607e-06
Dr.2271.1.A1_at	tapt1	similar to FLJ90013 protein	559710	0007275 // multicellular organismal development // inferred from electronic annotation	0016020 // membrane // inferred from electronic annotation /// 0016021 // integral to membrane // inferred from electronic annotation	---	acute up, long-term unchanged	1.93088	0.5179	0.00140945
Dr.11530.1.A1_at	zgc:152863	zgc:152863	562658	---	---	---	acute up, long-term unchanged	1.93082	0.517915	0.000130106
Dr.4603.1.A1_at	nrip1b	nuclear receptor interacting protein 1b	100001853	---	---	---	acute up, long-term unchanged	1.93011	0.518106	0.00414779
Dr.22611.1.A1_at	---	---	---	0006508 // proteolysis // inferred from electronic annotation	---	0004176 // ATP-dependent peptidase activity // inferred from electronic annotation /// 0004252 // serine-type endopeptidase activity // inferred from electronic annotation	acute up, long-term unchanged	1.92982	0.518183	7.89382e-05
Dr.23977.1.A1_at	LOC100334383 /// me1	cytosolic malic enzyme 1-like /// malic enzyme 1, NADP(+)-dependent, cytosolic	100334383 /// 768196	0006108 // malate metabolic process // inferred from electronic annotation /// 0008152 // metabolic process // inferred from electronic annotation /// 0055114 // oxidation reduction // inferred from electronic annotation	---	0003824 // catalytic activity // inferred from electronic annotation /// 0004470 // malic enzyme activity // inferred from electronic annotation /// 0005488 // binding // inferred from electronic annotation /// 0016491 // oxidoreductase activity // inferred from electronic annotation /// 0016616 // oxidoreductase activity, acting on the CH-OH group of donors, NAD or NADP as acceptor // inferred f…	acute up, long-term unchanged	1.92949	0.518273	0.0125513
Dr.6507.1.S1_at	mpzl2	myelin protein zero-like 2	336830	---	0016020 // membrane // inferred from electronic annotation	0005515 // protein binding // inferred from physical interaction /// 0042802 // identical protein binding // inferred from direct assay	acute up, long-term unchanged	1.92503	0.519473	0.0285259
Dr.26405.1.S1_at	sdc4	syndecan 4	568593	0007155 // cell adhesion // inferred from direct assay /// 0016477 // cell migration // inferred from direct assay /// 0033627 // cell adhesion mediated by integrin // inferred from direct assay /// 0042060 // wound healing // inferred from direct assay /// 0043149 // stress fiber assembly // inferred from direct assay	0005925 // focal adhesion // inferred from direct assay /// 0016020 // membrane // inferred from electronic annotation	0005546 // phosphatidylinositol-4,5-bisphosphate binding // inferred from direct assay /// 0008092 // cytoskeletal protein binding // inferred from electronic annotation	acute up, long-term unchanged	1.92154	0.520415	0.00173367
Dr.4306.1.A1_at	zgc:92303	zgc:92303	447842	0006457 // protein folding // inferred from electronic annotation	---	0000166 // nucleotide binding // inferred from electronic annotation /// 0005524 // ATP binding // inferred from electronic annotation /// 0017111 // nucleoside-triphosphatase activity // inferred from electronic annotation /// 0051082 // unfolded protein binding // inferred from electronic annotation	acute up, long-term unchanged	1.9142	0.52241	0.00391903
Dr.10428.1.S1_at	irf7	interferon regulatory factor 7	393650	0006350 // transcription // inferred from electronic annotation /// 0006355 // regulation of transcription, DNA-dependent // inferred from electronic annotation /// 0045449 // regulation of transcription // inferred from electronic annotation	0005634 // nucleus // inferred from electronic annotation	0003700 // sequence-specific DNA binding transcription factor activity // inferred from electronic annotation	acute up, long-term unchanged	1.90101	0.526036	0.00338637
Dr.6709.1.S1_at	LOC565309	es1 protein-like	565309	---	---	---	acute up, long-term unchanged	1.89953	0.526446	0.000837736
Dr.10050.1.A1_at	adipor2	adiponectin receptor 2	560140	---	0016021 // integral to membrane // inferred from electronic annotation	0004872 // receptor activity // inferred from electronic annotation	acute up, long-term unchanged	1.89856	0.526715	0.00221566
Dr.13097.1.S1_at	pfkfb4l	6-phosphofructo-2-kinase/fructose-2,6-biphosphatase 4, like	386663	0006000 // fructose metabolic process // inferred from electronic annotation /// 0006003 // fructose 2,6-bisphosphate metabolic process // inferred from electronic annotation /// 0008152 // metabolic process // inferred from electronic annotation	---	0003824 // catalytic activity // inferred from electronic annotation /// 0003873 // 6-phosphofructo-2-kinase activity // inferred from electronic annotation /// 0004331 // fructose-2,6-bisphosphate 2-phosphatase activity // inferred from electronic annotation /// 0005524 // ATP binding // inferred from electronic annotation /// 0016301 // kinase activity // inferred from electronic annotation	acute up, long-term unchanged	1.89798	0.526875	0.0126699
Dr.25683.9.S1_at	hmgb3a	high-mobility group box 3a	561025	---	0005634 // nucleus // inferred from electronic annotation	0003677 // DNA binding // inferred from electronic annotation	acute up, long-term unchanged	1.89796	0.526883	0.000206822
Dr.11818.1.A1_at	LOC557995	ring finger protein (C3HC4 type) 19-like	557995	---	---	---	acute up, long-term unchanged	1.8793	0.532114	7.48411e-06
Dr.19902.1.S1_at	ctsl1a	cathepsin L, 1 a	321453	0006508 // proteolysis // inferred from electronic annotation	---	0004197 // cysteine-type endopeptidase activity // inferred from electronic annotation /// 0008233 // peptidase activity // inferred from electronic annotation /// 0008234 // cysteine-type peptidase activity // inferred from electronic annotation /// 0016787 // hydrolase activity // inferred from electronic annotation	acute up, long-term unchanged	1.87559	0.533167	7.3667e-05
Dr.7917.1.A1_at	mbtps1	membrane-bound transcription factor protease, site 1	326710	0001501 // skeletal system development // inferred from mutant phenotype /// 0006508 // proteolysis // inferred from electronic annotation /// 0006629 // lipid metabolic process // inferred from mutant phenotype	---	0004175 // endopeptidase activity // inferred from sequence or structural similarity /// 0004252 // serine-type endopeptidase activity // inferred from electronic annotation /// 0008233 // peptidase activity // inferred from electronic annotation	acute up, long-term up less	1.86731	0.53553	3.37692e-05
Dr.11190.1.A1_at	---	---	---	---	---	---	acute up, long-term up less	1.86639	0.535793	6.95364e-05
Dr.475.1.A1_at	wu:fa05b11	wu:fa05b11	334850	---	---	---	acute up, long-term unchanged	1.86539	0.536081	0.000547226
Dr.13371.1.S1_at	hif1an	hypoxia-inducible factor 1, alpha subunit inhibitor	373126	0006350 // transcription // inferred from electronic annotation /// 0045449 // regulation of transcription // inferred from electronic annotation /// 0055114 // oxidation reduction // inferred from electronic annotation	0005634 // nucleus // inferred from electronic annotation	0004597 // peptide-aspartate beta-dioxygenase activity // inferred from electronic annotation /// 0016491 // oxidoreductase activity // inferred from electronic annotation /// 0016702 // oxidoreductase activity, acting on single donors with incorporation of molecular oxygen, incorporation of two atoms of oxygen // inferred from electronic annotation /// 0046872 // metal ion binding // inferred fr…	acute up, long-term unchanged	1.85579	0.538854	0.00132541
Dr.20806.1.S1_at	ing3	inhibitor of growth family, member 3	393911	---	---	0005515 // protein binding // inferred from electronic annotation /// 0008270 // zinc ion binding // inferred from electronic annotation /// 0046872 // metal ion binding // inferred from electronic annotation	acute up, long-term up less	1.84624	0.541641	0.000143809
Dr.17476.1.A1_at	---	---	---	---	---	---	acute up, long-term unchanged	1.84329	0.542509	0.0137725
Dr.5795.1.A1_at	pcgf5b	polycomb group ring finger 5b	692252	0006350 // transcription // inferred from electronic annotation /// 0045449 // regulation of transcription // inferred from electronic annotation	---	0005515 // protein binding // inferred from electronic annotation /// 0008270 // zinc ion binding // inferred from electronic annotation /// 0046872 // metal ion binding // inferred from electronic annotation	acute up, long-term unchanged	1.84324	0.542523	0.000108564
Dr.26126.1.S1_at	wipi1 /// zgc:152760	WD repeat domain, phosphoinositide interacting 1 /// zgc:152760	393362 /// 767636	0007186 // G-protein coupled receptor protein signaling pathway // inferred from electronic annotation /// 0023034 // intracellular signaling pathway // inferred from electronic annotation	0005834 // heterotrimeric G-protein complex // inferred from electronic annotation	0004871 // signal transducer activity // inferred from electronic annotation	acute up, long-term up less	1.83139	0.546032	2.60802e-05
Dr.2700.1.A1_s_at	lsrl	lsr like	553218	0007492 // endoderm development // inferred from mutant phenotype /// 0031016 // pancreas development // inferred from mutant phenotype	---	---	acute up, long-term unchanged	1.83083	0.5462	0.00378026
Dr.4171.1.A1_at	pah	phenylalanine hydroxylase	378962	0006559 // L-phenylalanine catabolic process // inferred from electronic annotation /// 0008152 // metabolic process // inferred from electronic annotation /// 0009072 // aromatic amino acid family metabolic process // inferred from electronic annotation /// 0042221 // response to chemical stimulus // inferred from direct assay /// 0055114 // oxidation reduction // inferred from electronic annota…	---	0004497 // monooxygenase activity // inferred from electronic annotation /// 0004505 // phenylalanine 4-monooxygenase activity // inferred from electronic annotation /// 0005506 // iron ion binding // inferred from electronic annotation /// 0016597 // amino acid binding // inferred from electronic annotation /// 0016714 // oxidoreductase activity, acting on paired donors, with incorporation or re…	acute up, long-term unchanged	1.83001	0.546444	0.000348484
Dr.25133.1.S1_at	mcl1b	myeloid cell leukemia sequence 1b	373102	0042981 // regulation of apoptosis // inferred from electronic annotation /// 0043009 // chordate embryonic development // inferred from genetic interaction /// 0043066 // negative regulation of apoptosis // inferred from genetic interaction /// 0043154 // negative regulation of caspase activity // inferred from direct assay	---	---	acute up, long-term unchanged	1.82875	0.546821	0.0145272
Dr.12182.1.A1_at	epas1a	endothelial PAS domain protein 1a	566886	---	---	---	acute up, long-term unchanged	1.82441	0.548123	2.18312e-05
Dr.7933.1.A1_s_at	zgc:92303	zgc:92303	447842	0006457 // protein folding // inferred from electronic annotation	---	0000166 // nucleotide binding // inferred from electronic annotation /// 0005524 // ATP binding // inferred from electronic annotation /// 0017111 // nucleoside-triphosphatase activity // inferred from electronic annotation /// 0051082 // unfolded protein binding // inferred from electronic annotation	acute up, long-term unchanged	1.82368	0.548341	0.00762444
Dr.2854.1.S1_at	sh3glb1	SH3-domain GRB2-like endophilin B1	334911	---	0005737 // cytoplasm // inferred from electronic annotation	0005515 // protein binding // inferred from electronic annotation	acute up, long-term up less	1.82269	0.548638	4.36868e-05
Dr.11044.1.A1_at	fibp	fibroblast growth factor (acidic) intracellular binding protein	393381	---	---	0017134 // fibroblast growth factor binding // inferred from electronic annotation	acute up, long-term unchanged	1.81466	0.551067	0.000131184
Dr.6479.1.A1_at	si:ch211-129c2.7	si:ch211-129c2.7	100318936	---	---	---	acute up, long-term unchanged	1.81413	0.551228	0.00291677
Dr.6143.1.A1_at	---	---	---	---	---	---	acute up, long-term unchanged	1.80729	0.553314	0.0462062
Dr.13082.1.A1_at	zfand2a	zinc finger, AN1-type domain 2A	393489	---	---	0008270 // zinc ion binding // inferred from electronic annotation /// 0046872 // metal ion binding // inferred from electronic annotation	acute up, long-term up less	1.80177	0.555009	4.68744e-05
Dr.25350.1.A1_at	adoa	2-aminoethanethiol (cysteamine) dioxygenase a	494091	0055114 // oxidation reduction // inferred from electronic annotation	---	0016702 // oxidoreductase activity, acting on single donors with incorporation of molecular oxygen, incorporation of two atoms of oxygen // inferred from electronic annotation /// 0047800 // cysteamine dioxygenase activity // inferred from electronic annotation	acute up, long-term up less	1.7985	0.556019	3.34479e-05
Dr.24235.2.S1_at	ddx18	DEAD (Asp-Glu-Ala-Asp) box polypeptide 18	321127	---	---	0000166 // nucleotide binding // inferred from electronic annotation /// 0003676 // nucleic acid binding // inferred from electronic annotation /// 0004386 // helicase activity // inferred from electronic annotation /// 0005524 // ATP binding // inferred from electronic annotation /// 0008026 // ATP-dependent helicase activity // inferred from electronic annotation /// 0016787 // hydrolase activi…	acute up, long-term unchanged	1.79832	0.556076	0.00151536
Dr.11695.1.A1_at	srsf5b	serine/arginine-rich splicing factor 5b	436883	---	---	0000166 // nucleotide binding // inferred from electronic annotation /// 0003676 // nucleic acid binding // inferred from electronic annotation	acute up, long-term unchanged	1.79421	0.55735	4.82953e-05
Dr.14043.1.A1_at	si:dkey-33c18.3	si:dkey-33c18.3	568426	---	---	---	acute up, long-term unchanged	1.79288	0.557762	0.000710387
Dr.10035.1.S1_at	herpud2	HERPUD family member 2	393157	0006986 // response to unfolded protein // inferred from electronic annotation	0016020 // membrane // inferred from electronic annotation /// 0016021 // integral to membrane // inferred from electronic annotation	---	acute up, long-term unchanged	1.78954	0.558802	0.000151244
Dr.21153.1.S1_at	LOC100334831	MGC83037 protein-like	100334831	---	---	---	acute up, long-term unchanged	1.78711	0.559564	0.00322927
Dr.8835.1.A1_at	zgc:162345	Zgc:162345	504061	0006306 // DNA methylation // inferred from electronic annotation /// 0006333 // chromatin assembly or disassembly // inferred from electronic annotation	0000785 // chromatin // inferred from electronic annotation /// 0005634 // nucleus // inferred from electronic annotation	0003677 // DNA binding // inferred from electronic annotation /// 0003682 // chromatin binding // inferred from electronic annotation	acute up, long-term up less	1.78453	0.560372	0.00010425
Dr.8658.1.A1_at	mphosph8	M-phase phosphoprotein 8	504061	0006306 // DNA methylation // inferred from electronic annotation /// 0006333 // chromatin assembly or disassembly // inferred from electronic annotation	0000785 // chromatin // inferred from electronic annotation /// 0005634 // nucleus // inferred from electronic annotation	0003677 // DNA binding // inferred from electronic annotation /// 0003682 // chromatin binding // inferred from electronic annotation	acute up, long-term up less	1.78158	0.561299	5.19942e-05
Dr.25140.7.A1_a_at	epcam /// wu:fb11f01 /// zgc:110304	epithelial cell adhesion molecule /// wu:fb11f01 /// zgc:110304	336480 /// 406454 /// 550255	---	0005886 // plasma membrane // inferred from direct assay /// 0048471 // perinuclear region of cytoplasm // inferred from direct assay	---	acute up, long-term unchanged	1.77919	0.562053	0.000286103
Dr.17335.1.S1_at	---	---	---	---	---	---	acute up, long-term unchanged	1.76652	0.566085	0.000362052
Dr.12036.1.A1_at	---	---	---	---	---	---	acute up, long-term unchanged	1.76458	0.566707	0.000188778
Dr.24141.1.A1_x_at	wu:fc27e05	Wu:fc27e05	557254	---	---	---	acute up, long-term unchanged	1.75979	0.56825	5.14708e-05
Dr.1107.1.S1_at	fzr1	fizzy/cell division cycle 20 related 1 (Drosophila)	393223	0006260 // DNA replication // inferred from electronic annotation /// 0006350 // transcription // inferred from electronic annotation /// 0006355 // regulation of transcription, DNA-dependent // inferred from electronic annotation /// 0045449 // regulation of transcription // inferred from electronic annotation /// 0051301 // cell division // inferred from electronic annotation	0005622 // intracellular // inferred from electronic annotation /// 0005634 // nucleus // inferred from electronic annotation	0003677 // DNA binding // inferred from electronic annotation /// 0003700 // sequence-specific DNA binding transcription factor activity // inferred from electronic annotation	acute up, long-term up less	1.75898	0.56851	9.28254e-05
Dr.17514.1.S1_at	reep3	receptor accessory protein 3	393130	---	0016020 // membrane // inferred from electronic annotation /// 0016021 // integral to membrane // inferred from electronic annotation	---	acute up, long-term unchanged	1.7587	0.568601	0.000219823
Dr.7698.1.S1_at	zgc:103534	zgc:103534	449817	---	---	---	acute up, long-term up less	1.75556	0.569619	0.000143977
Dr.7508.1.A1_at	wu:fd08h09	wu:fd08h09	325753	---	---	---	acute up, long-term unchanged	1.75318	0.570392	0.00173119
Dr.26163.1.A1_at	zgc:66430	zgc:66430	337214	0006334 // nucleosome assembly // inferred from electronic annotation	0005634 // nucleus // inferred from electronic annotation	---	acute up, long-term up less	1.75314	0.570405	6.93379e-05
Dr.16658.1.S1_at	fbxl3a	F-box and leucine-rich repeat protein 3A	378451	---	---	---	acute up, long-term unchanged	1.74618	0.572678	0.000366819
Dr.19379.1.S1_at	smad3b	MAD, mothers against decapentaplegic homolog 3b (Drosophila)	326283	0006350 // transcription // inferred from electronic annotation /// 0006355 // regulation of transcription, DNA-dependent // inferred from electronic annotation /// 0007179 // transforming growth factor beta receptor signaling pathway // inferred from electronic annotation /// 0045449 // regulation of transcription // inferred from electronic annotation	0005622 // intracellular // inferred from electronic annotation /// 0005634 // nucleus // inferred from electronic annotation /// 0005667 // transcription factor complex // inferred from electronic annotation	0003700 // sequence-specific DNA binding transcription factor activity // inferred from electronic annotation /// 0005515 // protein binding // inferred from electronic annotation /// 0005515 // protein binding // inferred from physical interaction	acute up, long-term unchanged	1.74477	0.573142	0.00426251
Dr.11975.1.A1_at	zgc:101111	zgc:101111	445167	0006886 // intracellular protein transport // inferred from electronic annotation /// 0016192 // vesicle-mediated transport // inferred from electronic annotation	0016020 // membrane // inferred from electronic annotation	0005484 // SNAP receptor activity // inferred from electronic annotation /// 0005515 // protein binding // inferred from electronic annotation	acute up, long-term unchanged	1.74302	0.573717	0.0012113
Dr.6262.1.A1_at	zgc:114147	zgc:114147	566699	---	0016020 // membrane // inferred from electronic annotation /// 0016021 // integral to membrane // inferred from electronic annotation	---	acute up, long-term unchanged	1.74281	0.573788	0.000237728
Dr.1668.1.S1_at	hprt1	hypoxanthine phosphoribosyltransferase 1	406259	0006166 // purine ribonucleoside salvage // inferred from electronic annotation /// 0009116 // nucleoside metabolic process // inferred from electronic annotation	0005737 // cytoplasm // inferred from electronic annotation	0004422 // hypoxanthine phosphoribosyltransferase activity // inferred from electronic annotation /// 0016740 // transferase activity // inferred from electronic annotation /// 0016757 // transferase activity, transferring glycosyl groups // inferred from electronic annotation	acute up, long-term unchanged	1.73642	0.575896	0.00708175
Dr.25681.1.A1_at	LOC100002197	hedgehog interacting protein-like protein-like	100002197	---	---	---	acute up, long-term up less	1.73211	0.577331	6.96522e-05
Dr.374.1.S1_at	irf2bp2b	interferon regulatory factor 2 binding protein 2b	406614	0006350 // transcription // inferred from electronic annotation /// 0045449 // regulation of transcription // inferred from electronic annotation	0005634 // nucleus // inferred from electronic annotation	---	acute up, long-term unchanged	1.73005	0.578018	0.00239958
Dr.1439.1.S1_at	mpdu1a	mannose-P-dolichol utilization defect 1a	447806	---	---	---	acute up, long-term unchanged	1.72196	0.580732	0.0134261
Dr.25880.1.A1_at	LOC566671	calcium release-activated calcium channel protein 1-like	566671	---	---	---	acute up, long-term unchanged	1.71757	0.582217	0.00465609
Dr.6191.1.S1_at	pim1	pim-1 oncogene	58054	0006468 // protein phosphorylation // inferred by curator /// 0006468 // protein phosphorylation // inferred from electronic annotation /// 0030097 // hemopoiesis // non-traceable author statement	0005634 // nucleus // inferred from electronic annotation /// 0005737 // cytoplasm // inferred from electronic annotation	0000166 // nucleotide binding // inferred from electronic annotation /// 0004672 // protein kinase activity // inferred from electronic annotation /// 0004674 // protein serine/threonine kinase activity // inferred from electronic annotation /// 0004674 // protein serine/threonine kinase activity // inferred from sequence or structural similarity /// 0005524 // ATP binding // inferred from electr…	acute up, long-term unchanged	1.71547	0.582929	0.000735847
Dr.6806.1.S1_at	keap1a	kelch-like ECH-associated protein 1a	321837	0042221 // response to chemical stimulus // inferred from genetic interaction	---	0005515 // protein binding // inferred from electronic annotation	acute up, long-term unchanged	1.71135	0.584335	0.00333824
Dr.967.1.S1_at	mmp9	matrix metalloproteinase 9	406397	0002633 // positive regulation of granuloma formation // inferred from mutant phenotype /// 0006508 // proteolysis // inferred from electronic annotation /// 0008152 // metabolic process // inferred from electronic annotation /// 0009617 // response to bacterium // inferred from direct assay	0031012 // extracellular matrix // inferred from electronic annotation	0004222 // metalloendopeptidase activity // inferred from electronic annotation /// 0008233 // peptidase activity // inferred from electronic annotation /// 0008237 // metallopeptidase activity // inferred from electronic annotation /// 0008270 // zinc ion binding // inferred from electronic annotation /// 0016787 // hydrolase activity // inferred from electronic annotation /// 0046872 // metal i…	acute up, long-term up less	1.70824	0.585398	0.000168051
Dr.23187.1.S1_at	rab40c	RAB40c, member RAS oncogene family	678600	0007264 // small GTPase mediated signal transduction // inferred from electronic annotation /// 0015031 // protein transport // inferred from electronic annotation /// 0023034 // intracellular signaling pathway // inferred from electronic annotation	---	0000166 // nucleotide binding // inferred from electronic annotation /// 0005525 // GTP binding // inferred from electronic annotation	acute up, long-term up less	1.70815	0.58543	9.04236e-05
Dr.664.2.S1_at	ddx5	DEAD (Asp-Glu-Ala-Asp) box polypeptide 5	322206	---	---	0000166 // nucleotide binding // inferred from electronic annotation /// 0003676 // nucleic acid binding // inferred from electronic annotation /// 0004386 // helicase activity // inferred from electronic annotation /// 0005524 // ATP binding // inferred from electronic annotation /// 0008026 // ATP-dependent helicase activity // inferred from electronic annotation /// 0016787 // hydrolase activi…	acute up, long-term unchanged	1.69781	0.588994	0.000592992
Dr.3974.1.A1_at	si:dkeyp-35f12.2	si:dkeyp-35f12.2	570822	---	---	---	acute up, long-term unchanged	1.69573	0.589716	0.0025374
Dr.25769.1.S1_at	hsd17b3	hydroxysteroid (17-beta) dehydrogenase 3	393335	0006702 // androgen biosynthetic process // inferred from direct assay /// 0008152 // metabolic process // inferred from electronic annotation /// 0055114 // oxidation reduction // inferred from electronic annotation	0005783 // endoplasmic reticulum // inferred from direct assay	0003824 // catalytic activity // inferred from electronic annotation /// 0005488 // binding // inferred from electronic annotation /// 0016491 // oxidoreductase activity // inferred from electronic annotation /// 0047045 // testosterone 17-beta-dehydrogenase (NADP+) activity // inferred from direct assay	acute up, long-term unchanged	1.69562	0.589753	0.000151244
Dr.6382.1.A1_at	hhip	hedgehog interacting protein	326102	0009968 // negative regulation of signal transduction // inferred from direct assay /// 0009968 // negative regulation of signal transduction // inferred from mutant phenotype /// 0033333 // fin development // inferred from mutant phenotype /// 0045879 // negative regulation of smoothened signaling pathway // inferred from mutant phenotype /// 0048635 // negative regulation of muscle organ develo…	0016020 // membrane // inferred from electronic annotation /// 0016021 // integral to membrane // inferred from sequence or structural similarity /// 0031226 // intrinsic to plasma membrane // inferred from direct assay	0003824 // catalytic activity // inferred from electronic annotation	acute up, long-term unchanged	1.68864	0.592194	0.000101236
Dr.4369.1.A1_at	wu:fc06d01	wu:fc06d01	564921	---	---	---	acute up, long-term up less	1.68627	0.593024	0.000111111
Dr.23832.1.S1_at	rfx1b	regulatory factor X, 1b (influences HLA class II expression)	555183	0006355 // regulation of transcription, DNA-dependent // inferred from electronic annotation	0005634 // nucleus // inferred from electronic annotation	0003677 // DNA binding // inferred from electronic annotation /// 0030528 // transcription regulator activity // inferred from electronic annotation	acute up, long-term unchanged	1.68459	0.593617	0.000561376
Dr.1368.6.A1_at	wu:fb06g07	wu:fb06g07	336821	---	---	---	acute up, long-term unchanged	1.6838	0.593893	0.00103526
DrAffx.2.47.A1_at	bida	BH3 interacting domain death agonist	559425	0043065 // positive regulation of apoptosis // inferred from direct assay /// 0043065 // positive regulation of apoptosis // inferred from electronic annotation /// 0043280 // positive regulation of caspase activity // inferred from mutant phenotype	0005737 // cytoplasm // inferred from electronic annotation	---	acute up, long-term unchanged	1.6805	0.595061	2.22668e-05
Dr.3900.1.A1_at	tax1bp1b	Tax1 (human T-cell leukemia virus type I) binding protein 1b	324152	0006915 // apoptosis // inferred from electronic annotation	---	---	acute up, long-term unchanged	1.67574	0.596751	0.00073784
Dr.529.1.A1_at	med31	mediator of RNA polymerase II transcription, subunit 31 homolog (yeast)	436690	0006350 // transcription // inferred from electronic annotation /// 0045449 // regulation of transcription // inferred from electronic annotation	0005634 // nucleus // inferred from electronic annotation /// 0016592 // mediator complex // inferred from electronic annotation	0016455 // RNA polymerase II transcription mediator activity // inferred from electronic annotation	acute up, long-term up less	1.67338	0.597593	4.12607e-05
Dr.2726.1.S1_at	usp44	ubiquitin specific peptidase 44	393227	0006511 // ubiquitin-dependent protein catabolic process // inferred from electronic annotation /// 0007049 // cell cycle // inferred from electronic annotation /// 0007067 // mitosis // inferred from electronic annotation /// 0016579 // protein deubiquitination // inferred from sequence or structural similarity /// 0021551 // central nervous system morphogenesis // inferred from mutant phenotype…	0005634 // nucleus // inferred from electronic annotation /// 0005634 // nucleus // inferred from sequence or structural similarity	0004221 // ubiquitin thiolesterase activity // inferred from electronic annotation /// 0004221 // ubiquitin thiolesterase activity // inferred from sequence or structural similarity /// 0004843 // ubiquitin-specific protease activity // inferred from sequence or structural similarity /// 0008233 // peptidase activity // inferred from electronic annotation /// 0008234 // cysteine-type peptidase ac…	acute up, long-term up less	1.67274	0.59782	0.000460311
Dr.17281.1.A1_at	zgc:152990	zgc:152990	558346	0006817 // phosphate transport // inferred from electronic annotation	0016020 // membrane // inferred from electronic annotation	0005315 // inorganic phosphate transmembrane transporter activity // inferred from electronic annotation	acute up, long-term unchanged	1.66891	0.599194	0.00176093
Dr.5536.1.A1_at	tiparp	TCDD-inducible poly(ADP-ribose) polymerase	563506	---	---	0003676 // nucleic acid binding // inferred from electronic annotation /// 0008270 // zinc ion binding // inferred from electronic annotation	acute up, long-term unchanged	1.66805	0.599502	0.0146414
Dr.3459.1.S1_at	cd63	Cd63 antigen	321461	---	0016020 // membrane // inferred from electronic annotation /// 0016021 // integral to membrane // inferred from electronic annotation	---	acute up, long-term unchanged	1.66414	0.600912	0.00964143
Dr.6308.1.S1_at	vps28	vacuolar protein sorting 28 (yeast)	393562	---	---	---	acute up, long-term unchanged	1.66329	0.601219	0.000256476
Dr.24802.2.A1_at	zgc:165618	zgc:165618	795095	---	0005634 // nucleus // inferred from electronic annotation	0003677 // DNA binding // inferred from electronic annotation	acute up, long-term unchanged	1.66229	0.601579	0.00038553
Dr.6402.1.A1_at	lipin2	lipin 2	558422	---	---	---	acute up, long-term unchanged	1.66106	0.602025	0.000237728
Dr.1442.2.S2_a_at	appa	amyloid beta (A4) precursor protein a	58083	0060026 // convergent extension // inferred from genetic interaction	0016021 // integral to membrane // inferred from electronic annotation	0004867 // serine-type endopeptidase inhibitor activity // inferred from electronic annotation /// 0005488 // binding // inferred from electronic annotation	acute up, long-term unchanged	1.65777	0.603219	0.000700834
Dr.10500.1.A1_at	LOC100332845 /// osbpl9	oxysterol binding protein-like 9-like /// oxysterol binding protein-like 9	100332845 /// 777767	0006810 // transport // inferred from electronic annotation /// 0006869 // lipid transport // inferred from electronic annotation /// 0008202 // steroid metabolic process // inferred from electronic annotation	---	---	acute up, long-term unchanged	1.65369	0.604707	0.00143214
Dr.9874.1.A1_at	camk1g	calcium/calmodulin-dependent protein kinase IG	335654	0006468 // protein phosphorylation // inferred from electronic annotation	---	0000166 // nucleotide binding // inferred from electronic annotation /// 0004672 // protein kinase activity // inferred from electronic annotation /// 0004674 // protein serine/threonine kinase activity // inferred from electronic annotation /// 0005524 // ATP binding // inferred from electronic annotation /// 0016301 // kinase activity // inferred from electronic annotation	acute up, long-term unchanged	1.65111	0.605653	2.30263e-05
Dr.12926.1.A1_at	---	---	---	---	---	---	acute up, long-term unchanged	1.64558	0.60769	0.0119586
Dr.2751.1.A1_at	fam69a	family with sequence similarity 69, member A	678606	---	0016020 // membrane // inferred from electronic annotation /// 0016021 // integral to membrane // inferred from electronic annotation	---	acute up, long-term unchanged	1.64547	0.607728	0.00151323
Dr.13742.1.S1_at	zcchc9	zinc finger, CCHC domain containing 9	386639	---	---	0003676 // nucleic acid binding // inferred from electronic annotation /// 0008270 // zinc ion binding // inferred from electronic annotation /// 0046872 // metal ion binding // inferred from electronic annotation	acute up, long-term up less	1.64505	0.607884	1.59866e-05
Dr.12546.1.S1_at	upf3a	UPF3 regulator of nonsense transcripts homolog A (yeast)	566608	0000184 // nuclear-transcribed mRNA catabolic process, nonsense-mediated decay // inferred from electronic annotation /// 0006810 // transport // inferred from electronic annotation /// 0051028 // mRNA transport // inferred from electronic annotation	0005634 // nucleus // inferred from electronic annotation /// 0005737 // cytoplasm // inferred from electronic annotation	0000166 // nucleotide binding // inferred from electronic annotation /// 0003723 // RNA binding // inferred from electronic annotation	acute up, long-term unchanged	1.64292	0.608672	0.000419181
Dr.7908.1.S1_at	calm1a	calmodulin 1a	406660	---	---	0005509 // calcium ion binding // inferred from electronic annotation /// 0005509 // calcium ion binding // non-traceable author statement	acute up, long-term up less	1.64235	0.608882	0.00021263
Dr.12821.1.A1_at	foxg1b	forkhead box G1b	405850	0006350 // transcription // inferred from electronic annotation /// 0006355 // regulation of transcription, DNA-dependent // inferred from electronic annotation /// 0045449 // regulation of transcription // inferred from electronic annotation	0005634 // nucleus // inferred from electronic annotation	0003677 // DNA binding // inferred from electronic annotation /// 0003700 // sequence-specific DNA binding transcription factor activity // inferred from electronic annotation /// 0043565 // sequence-specific DNA binding // inferred from electronic annotation	acute up, long-term unchanged	1.63836	0.610368	0.0212383
Dr.7927.1.A1_at	gnptab	N-acetylglucosamine-1-phosphate transferase, alpha and beta subunits	553365	0002063 // chondrocyte development // inferred from mutant phenotype /// 0030154 // cell differentiation // inferred from electronic annotation /// 0048701 // embryonic cranial skeleton morphogenesis // inferred from mutant phenotype	0000139 // Golgi membrane // inferred from electronic annotation /// 0005634 // nucleus // inferred from electronic annotation /// 0005794 // Golgi apparatus // inferred from electronic annotation /// 0016020 // membrane // inferred from electronic annotation /// 0016021 // integral to membrane // inferred from electronic annotation	0003976 // UDP-N-acetylglucosamine-lysosomal-enzyme N-acetylglucosaminephosphotransferase activity // inferred from electronic annotation /// 0005509 // calcium ion binding // inferred from electronic annotation /// 0008134 // transcription factor binding // inferred from electronic annotation /// 0016740 // transferase activity // inferred from electronic annotation /// 0046872 // metal ion bind…	acute up, long-term unchanged	1.63724	0.610784	0.000115814
Dr.12674.1.S1_at	zgc:112307	zgc:112307	554108	---	---	---	acute up, long-term unchanged	1.63138	0.612978	0.000125625
Dr.25090.1.A1_at	LOC100007015	hypothetical LOC100007015	100007015	---	---	---	acute up, long-term unchanged	1.62964	0.613632	0.000737519
Dr.12460.1.A1_at	---	---	---	---	---	---	acute up, long-term unchanged	1.62783	0.614316	1.71881e-05
Dr.8256.1.A1_at	ranbp9	RAN binding protein 9	558976	---	0005634 // nucleus // inferred from electronic annotation /// 0005737 // cytoplasm // inferred from electronic annotation	---	acute up, long-term unchanged	1.62729	0.614518	0.000165706
Dr.26260.1.A1_at	csf1b	colony stimulating factor 1b (macrophage)	790931	---	0016021 // integral to membrane // inferred from electronic annotation	0005125 // cytokine activity // inferred from electronic annotation /// 0008083 // growth factor activity // inferred from electronic annotation	acute up, long-term unchanged	1.62316	0.616082	0.00109151
Dr.24995.4.S1_at	gldc	glycine dehydrogenase (decarboxylating)	321621	0006544 // glycine metabolic process // inferred from electronic annotation /// 0055114 // oxidation reduction // inferred from electronic annotation	---	0003824 // catalytic activity // inferred from electronic annotation /// 0004375 // glycine dehydrogenase (decarboxylating) activity // inferred from electronic annotation /// 0030170 // pyridoxal phosphate binding // inferred from electronic annotation	acute up, long-term unchanged	1.62303	0.616133	0.0114837
Dr.6268.1.A1_at	wu:fe11c03	wu:fe11c03	563054	---	---	---	acute up, long-term unchanged	1.62222	0.616441	0.00221409
Dr.3108.1.A1_at	---	---	---	---	---	---	acute up, long-term unchanged	1.62158	0.616682	0.00513691
Dr.7275.1.A1_at	zgc:175171	zgc:175171	571608	---	0005622 // intracellular // inferred from electronic annotation	0003676 // nucleic acid binding // inferred from electronic annotation /// 0008270 // zinc ion binding // inferred from electronic annotation	acute up, long-term up less	1.62077	0.616992	5.71074e-05
Dr.1917.1.A1_at	mxi1	max interacting protein	30485	0006350 // transcription // inferred from electronic annotation /// 0045449 // regulation of transcription // inferred from electronic annotation	0005634 // nucleus // inferred from electronic annotation	0003677 // DNA binding // inferred from electronic annotation /// 0030528 // transcription regulator activity // inferred from electronic annotation	acute up, long-term unchanged	1.61765	0.618181	0.013516
Dr.18733.1.S1_at	si:dkeyp-89c11.2	si:dkeyp-89c11.2	557184	0006629 // lipid metabolic process // inferred from electronic annotation /// 0006637 // acyl-CoA metabolic process // inferred from electronic annotation	---	0016290 // palmitoyl-CoA hydrolase activity // inferred from electronic annotation /// 0016740 // transferase activity // inferred from electronic annotation /// 0016787 // hydrolase activity // inferred from electronic annotation /// 0016790 // thiolester hydrolase activity // inferred from electronic annotation	acute up, long-term unchanged	1.61658	0.618589	0.000143944
Dr.17534.1.A1_at	LOC100331294	DiGeorge syndrome critical region protein 14-like	100331294	---	---	---	acute up, long-term unchanged	1.6066	0.622433	0.00123171
Dr.20935.1.S1_at	mylipa	myosin regulatory light chain interacting protein a	335888	0007275 // multicellular organismal development // inferred from electronic annotation /// 0007369 // gastrulation // inferred from electronic annotation /// 0007369 // gastrulation // inferred from mutant phenotype /// 0030178 // negative regulation of Wnt receptor signaling pathway // inferred from genetic interaction	0005737 // cytoplasm // inferred from direct assay /// 0005737 // cytoplasm // inferred from electronic annotation /// 0005829 // cytosol // inferred from electronic annotation /// 0005856 // cytoskeleton // inferred from electronic annotation	0005488 // binding // inferred from electronic annotation /// 0005515 // protein binding // inferred from electronic annotation /// 0005515 // protein binding // inferred from physical interaction /// 0008270 // zinc ion binding // inferred from electronic annotation /// 0016874 // ligase activity // inferred from electronic annotation /// 0046872 // metal ion binding // inferred from electronic …	acute up, long-term unchanged	1.60404	0.623426	0.0040706
Dr.13565.1.A1_at	wu:fc62b05	wu:fc62b05	325247	---	---	---	acute up, long-term unchanged	1.59879	0.625474	0.00194027
Dr.15620.1.S1_at	zgc:92046	zgc:92046	436662	---	---	0008440 // inositol trisphosphate 3-kinase activity // inferred from electronic annotation	acute up, long-term unchanged	1.59796	0.625799	0.0179426
Dr.18512.1.A1_at	wdfy2	WD repeat and FYVE domain containing 2	492636	---	---	0008270 // zinc ion binding // inferred from electronic annotation /// 0046872 // metal ion binding // inferred from electronic annotation	acute up, long-term unchanged	1.59768	0.625908	0.00229814
Dr.12517.1.A1_at	papolg	poly(A) polymerase gamma	393593	0006350 // transcription // inferred from electronic annotation /// 0031123 // RNA 3'-end processing // inferred from electronic annotation /// 0043631 // RNA polyadenylation // inferred from electronic annotation	0005634 // nucleus // inferred from electronic annotation	0003723 // RNA binding // inferred from electronic annotation /// 0004652 // polynucleotide adenylyltransferase activity // inferred from electronic annotation /// 0016779 // nucleotidyltransferase activity // inferred from electronic annotation	acute up, long-term up less	1.5973	0.626056	0.000183158
Dr.5491.1.S1_at	usp36	Ubiquitin specific peptidase 36	327239	0006511 // ubiquitin-dependent protein catabolic process // inferred from electronic annotation	---	0004221 // ubiquitin thiolesterase activity // inferred from electronic annotation /// 0008233 // peptidase activity // inferred from electronic annotation /// 0008234 // cysteine-type peptidase activity // inferred from electronic annotation /// 0016787 // hydrolase activity // inferred from electronic annotation	acute up, long-term unchanged	1.59717	0.626107	0.0105788
Dr.6033.1.A1_at	wu:fe14d02	wu:fe14d02	326751	---	---	---	acute up, long-term unchanged	1.59333	0.627618	0.0141082
Dr.24312.1.S1_at	slc16a1	solute carrier family 16 (monocarboxylic acid transporters), member 1	368274	0015711 // organic anion transport // inferred from electronic annotation /// 0055085 // transmembrane transport // inferred from electronic annotation	0016021 // integral to membrane // inferred from electronic annotation	0015355 // secondary active monocarboxylate transmembrane transporter activity // inferred from electronic annotation	acute up, long-term unchanged	1.59201	0.628137	0.00576398
Dr.10331.1.S1_at	cry4	cryptochrome 4	83775	0006281 // DNA repair // inferred from electronic annotation	---	0003913 // DNA photolyase activity // inferred from electronic annotation /// 0009881 // photoreceptor activity // inferred from direct assay	acute up, long-term unchanged	1.59005	0.62891	0.0121878
Dr.14059.1.A1_at	zgc:112338	zgc:112338	553714	---	---	---	acute up, long-term unchanged	1.59004	0.628914	0.000552067
Dr.11866.1.S1_at	gtf2b	general transcription factor IIB	324823	0006352 // transcription initiation // inferred from electronic annotation /// 0006355 // regulation of transcription, DNA-dependent // inferred from electronic annotation /// 0006413 // translational initiation // inferred from electronic annotation /// 0045449 // regulation of transcription // inferred from electronic annotation	---	0003743 // translation initiation factor activity // inferred from electronic annotation /// 0005515 // protein binding // inferred from electronic annotation /// 0008270 // zinc ion binding // inferred from electronic annotation /// 0030528 // transcription regulator activity // inferred from electronic annotation	acute up, long-term unchanged	1.58015	0.632853	0.000168948
Dr.14553.1.A1_at	---	---	---	---	---	---	acute up, long-term unchanged	1.57932	0.633184	0.000511687
Dr.6504.1.S1_at	spns1	spinster homolog 1 (Drosophila)	799873	0006810 // transport // inferred from electronic annotation /// 0006869 // lipid transport // inferred from electronic annotation /// 0055085 // transmembrane transport // inferred from electronic annotation	0005739 // mitochondrion // inferred from electronic annotation /// 0005743 // mitochondrial inner membrane // inferred from electronic annotation /// 0016020 // membrane // inferred from electronic annotation /// 0016021 // integral to membrane // inferred from electronic annotation	---	acute up, long-term unchanged	1.5768	0.634194	0.00144818
Dr.9728.1.A1_at	wu:fc27e05	wu:fc27e05	557254	---	---	---	acute up, long-term unchanged	1.57558	0.634685	0.000560236
Dr.11707.2.A1_at	smox	spermine oxidase	387290	---	---	---	acute up, long-term unchanged	1.57428	0.635212	0.000769566
Dr.21693.1.A1_at	zgc:175140	zgc:175140	324863	---	---	---	acute up, long-term unchanged	1.57353	0.635515	0.000803179
Dr.15942.1.S1_at	si:ch211-137i24.10	si:ch211-137i24.10	565274	---	0016021 // integral to membrane // inferred from electronic annotation	---	acute up, long-term unchanged	1.57269	0.635854	0.00154316
Dr.8150.2.S1_a_at	stat3	signal transduction and activation of transcription 3	30767	0001736 // establishment of planar polarity // inferred from mutant phenotype /// 0001837 // epithelial to mesenchymal transition // inferred from mutant phenotype /// 0006355 // regulation of transcription, DNA-dependent // inferred from electronic annotation /// 0007165 // signal transduction // inferred from electronic annotation /// 0008045 // motor axon guidance // inferred from mutant pheno…	0005634 // nucleus // inferred from electronic annotation	0003700 // sequence-specific DNA binding transcription factor activity // inferred from electronic annotation /// 0004871 // signal transducer activity // inferred from electronic annotation /// 0005509 // calcium ion binding // inferred from electronic annotation /// 0005515 // protein binding // inferred from electronic annotation	acute up, long-term unchanged	1.57222	0.636042	0.011189
Dr.10011.1.A1_at	dcun1d2	DCN1, defective in cullin neddylation 1, domain containing 2 (S. cerevisiae)	415246	---	---	---	acute up, long-term unchanged	1.57199	0.636136	0.000135782
Dr.14199.1.S1_at	LOC797202	hypothetical protein LOC797202	797202	---	---	---	acute up, long-term up less	1.57174	0.636237	0.000151154
Dr.25291.3.A1_at	ppp1cb	protein phosphatase 1, catalytic subunit, beta isoform	100003223	0001889 // liver development // inferred from mutant phenotype	---	0004721 // phosphoprotein phosphatase activity // inferred from electronic annotation /// 0016787 // hydrolase activity // inferred from electronic annotation	acute up, long-term up less	1.56659	0.638329	0.000184569
Dr.16575.1.A1_at	LOC561643	Similar to PWWP domain containing 2	561643	---	---	---	acute up, long-term unchanged	1.56611	0.638524	0.000223671
Dr.3257.1.A1_at	wu:fc54b01	wu:fc54b01	100001119	---	---	---	acute up, long-term unchanged	1.56262	0.639951	0.00045417
Dr.4052.1.A1_at	si:dkey-20n3.1	si:dkey-20n3.1	566820	---	---	---	acute up, long-term unchanged	1.56151	0.640408	0.00100007
Dr.16800.1.A1_at	zgc:91976	zgc:91976	492359	---	0016020 // membrane // inferred from electronic annotation	0003824 // catalytic activity // inferred from electronic annotation	acute up, long-term unchanged	1.56098	0.640624	0.00422561
Dr.11441.1.A1_at	wu:fk59g12	wu:fk59g12	569678	---	---	---	acute up, long-term unchanged	1.56041	0.640857	0.00126295
Dr.15077.1.A1_at	si:rp71-1g18.7	Si:rp71-1g18.7	559830	---	---	---	acute up, long-term unchanged	1.55522	0.642996	0.00299727
Dr.3972.1.S1_at	si:dkey-226k3.4	si:dkey-226k3.4	387006	---	---	---	acute up, long-term unchanged	1.55242	0.644155	0.000228214
Dr.19284.1.S1_at	zgc:113028	zgc:113028	565041	0006468 // protein phosphorylation // inferred from electronic annotation	---	0000166 // nucleotide binding // inferred from electronic annotation /// 0004672 // protein kinase activity // inferred from electronic annotation /// 0004674 // protein serine/threonine kinase activity // inferred from electronic annotation /// 0005524 // ATP binding // inferred from electronic annotation	acute up, long-term unchanged	1.55102	0.644736	0.00109445
Dr.21263.1.S1_at	asah1a	N-acylsphingosine amidohydrolase (acid ceramidase) 1a	450068	0006629 // lipid metabolic process // inferred from electronic annotation	0005764 // lysosome // inferred from electronic annotation	0016787 // hydrolase activity // inferred from electronic annotation	acute up, long-term unchanged	1.54951	0.645366	0.00484092
Dr.24729.1.S1_s_at	---	---	---	---	---	---	acute up, long-term unchanged	1.54761	0.646156	0.000570531
Dr.994.1.S1_at	cldnb	claudin b	81581	---	0005886 // plasma membrane // inferred from electronic annotation /// 0005923 // tight junction // inferred from electronic annotation /// 0016020 // membrane // inferred from electronic annotation /// 0016021 // integral to membrane // inferred from electronic annotation /// 0030054 // cell junction // inferred from electronic annotation	0005198 // structural molecule activity // inferred from electronic annotation	acute up, long-term unchanged	1.54746	0.646221	0.0185109
DrAffx.1.70.S1_at	hopx	HOP homeobox	386589	0006350 // transcription // inferred from electronic annotation /// 0006355 // regulation of transcription, DNA-dependent // inferred from electronic annotation /// 0007275 // multicellular organismal development // inferred from electronic annotation /// 0045449 // regulation of transcription // inferred from electronic annotation	0005634 // nucleus // inferred from electronic annotation	0003677 // DNA binding // inferred from electronic annotation /// 0003700 // sequence-specific DNA binding transcription factor activity // inferred from electronic annotation /// 0043565 // sequence-specific DNA binding // inferred from electronic annotation	acute up, long-term unchanged	1.54557	0.647011	0.000347761
Dr.19.1.A1_at	si:xx-bac7cse.2	si:xx-bac7cse.2	368477	---	0016020 // membrane // inferred from electronic annotation /// 0032580 // Golgi cisterna membrane // inferred from electronic annotation	0016757 // transferase activity, transferring glycosyl groups // inferred from electronic annotation /// 0016758 // transferase activity, transferring hexosyl groups // inferred from electronic annotation	acute up, long-term unchanged	1.54451	0.647455	0.000463429
Dr.15978.1.A1_at	si:ch211-107o23.1	si:ch211-107o23.1	571470	---	---	---	acute up, long-term unchanged	1.54094	0.648954	0.00407364
Dr.8594.1.S1_at	zgc:100919	zgc:100919	437021	---	0016020 // membrane // inferred from electronic annotation /// 0016021 // integral to membrane // inferred from electronic annotation	---	acute up, long-term unchanged	1.54038	0.649189	0.00701954
Dr.542.1.S1_at	mdm2	transformed 3T3 cell double minute 2 homolog (mouse)	30637	0043066 // negative regulation of apoptosis // inferred from mutant phenotype /// 0071157 // negative regulation of cell cycle arrest // inferred from mutant phenotype	0005622 // intracellular // inferred from electronic annotation /// 0005634 // nucleus // inferred from electronic annotation /// 0005654 // nucleoplasm // inferred from electronic annotation /// 0005730 // nucleolus // inferred from electronic annotation /// 0005737 // cytoplasm // inferred from electronic annotation	0005515 // protein binding // inferred from electronic annotation /// 0008270 // zinc ion binding // inferred from electronic annotation /// 0016874 // ligase activity // inferred from electronic annotation /// 0046872 // metal ion binding // inferred from electronic annotation	acute up, long-term up less	1.53648	0.650838	0.000212033
Dr.6451.1.A1_at	ubtf	upstream binding transcription factor, RNA polymerase I	368509	---	0005634 // nucleus // inferred from electronic annotation	0003677 // DNA binding // inferred from electronic annotation	acute up, long-term unchanged	1.53562	0.651204	0.00100007
Dr.4008.2.S1_at	wu:fd10h03	wu:fd10h03	563262	---	---	---	acute up, long-term up less	1.5349	0.651509	0.00022578
Dr.360.1.A1_at	pla2g15	phospholipase A2, group XV	335008	0006629 // lipid metabolic process // inferred from electronic annotation	---	0004607 // phosphatidylcholine-sterol O-acyltransferase activity // inferred from electronic annotation	acute up, long-term unchanged	1.53255	0.652505	0.0213988
Dr.21666.1.A1_at	wu:fc34g05	wu:fc34g05	324614	---	---	---	acute up, long-term unchanged	1.53087	0.653223	0.00477173
Dr.18540.3.A1_at	si:busm1-48c11.1	si:busm1-48c11.1	368613	---	---	---	acute up, long-term unchanged	1.52956	0.653783	0.00678752
Dr.23567.1.A1_at	---	---	---	---	---	---	acute up, long-term unchanged	1.52948	0.653817	0.00156949
Dr.26518.1.A1_x_at	epcam	Epithelial cell adhesion molecule	406454	---	0005886 // plasma membrane // inferred from direct assay /// 0048471 // perinuclear region of cytoplasm // inferred from direct assay	---	acute up, long-term unchanged	1.52946	0.653824	0.00154316
Dr.15078.1.A1_at	---	---	---	---	---	---	acute up, long-term unchanged	1.52828	0.654329	0.0011451
Dr.24250.1.S1_at	uros	uroporphyrinogen III synthase	404731	0033014 // tetrapyrrole biosynthetic process // inferred from electronic annotation	---	0004852 // uroporphyrinogen-III synthase activity // inferred from electronic annotation	acute up, long-term unchanged	1.52437	0.656008	0.00040751
Dr.24560.1.S1_at	rnf2	ring finger protein 2	327035	0000278 // mitotic cell cycle // inferred from sequence or structural similarity /// 0006350 // transcription // inferred from electronic annotation /// 0009948 // anterior/posterior axis specification // inferred from sequence or structural similarity /// 0045449 // regulation of transcription // inferred from electronic annotation	0005634 // nucleus // inferred from electronic annotation /// 0005634 // nucleus // inferred from sequence or structural similarity /// 0016604 // nuclear body // inferred from sequence or structural similarity /// 0071339 // MLL1 complex // inferred from sequence or structural similarity	0003682 // chromatin binding // inferred from sequence or structural similarity /// 0005515 // protein binding // inferred from electronic annotation /// 0008270 // zinc ion binding // inferred from electronic annotation /// 0016874 // ligase activity // inferred from electronic annotation /// 0046872 // metal ion binding // inferred from electronic annotation	acute up, long-term unchanged	1.52368	0.656306	0.00165302
Dr.26148.1.A1_at	---	---	---	---	---	---	acute up, long-term up less	1.5235	0.656381	0.000292385
Dr.745.1.A1_at	zgc:56116	zgc:56116	393165	---	---	0005515 // protein binding // inferred from electronic annotation /// 0008270 // zinc ion binding // inferred from electronic annotation /// 0046872 // metal ion binding // inferred from electronic annotation	acute up, long-term unchanged	1.52063	0.657623	0.00163742
Dr.410.1.A1_at	cd164	CD164 molecule, sialomucin	555639	---	---	---	acute up, long-term unchanged	1.52034	0.657748	0.000352629
Dr.17554.1.A1_at	LOC100150174	MGC84354 protein-like	100150174	---	---	---	acute up, long-term unchanged	1.51866	0.658475	0.00174432
Dr.26316.1.A1_at	---	---	---	---	---	---	acute up, long-term unchanged	1.51666	0.659343	0.0164998
Dr.12845.1.S1_at	gabarapa	GABA(A) receptor-associated protein a	326974	0007420 // brain development // inferred from mutant phenotype	---	0004872 // receptor activity // inferred from electronic annotation	acute up, long-term unchanged	1.51525	0.659958	0.000277956
Dr.13058.1.A1_at	sb:cb734	sb:cb734	567667	---	---	---	acute up, long-term unchanged	1.51511	0.660016	0.015567
Dr.18082.1.A1_at	---	---	---	---	---	---	acute up, long-term unchanged	1.51258	0.661122	0.000571743
Dr.14413.1.A1_at	zgc:77724	zgc:77724	406491	0006810 // transport // inferred from electronic annotation /// 0015031 // protein transport // inferred from electronic annotation /// 0051028 // mRNA transport // inferred from electronic annotation /// 0055085 // transmembrane transport // inferred from electronic annotation	0005634 // nucleus // inferred from electronic annotation /// 0005643 // nuclear pore // inferred from electronic annotation /// 0016020 // membrane // inferred from electronic annotation /// 0031965 // nuclear membrane // inferred from electronic annotation	0003676 // nucleic acid binding // inferred from electronic annotation /// 0008270 // zinc ion binding // inferred from electronic annotation /// 0046872 // metal ion binding // inferred from electronic annotation	acute up, long-term up less	1.50887	0.662748	0.00011836
Dr.11564.1.S1_at	chic2	cysteine-rich hydrophobic domain 2	394095	---	---	---	acute up, long-term up less	1.50845	0.662932	0.000153382
Dr.8179.1.S1_at	nrf1	nuclear respiratory factor 1	64604	0006350 // transcription // inferred from electronic annotation /// 0006355 // regulation of transcription, DNA-dependent // inferred from sequence or structural similarity /// 0006950 // response to stress // inferred from direct assay /// 0007275 // multicellular organismal development // inferred from electronic annotation /// 0007275 // multicellular organismal development // inferred from mu…	0005634 // nucleus // inferred from electronic annotation /// 0005634 // nucleus // inferred from sequence or structural similarity	0003677 // DNA binding // inferred from electronic annotation /// 0016563 // transcription activator activity // inferred from sequence or structural similarity	acute up, long-term unchanged	1.50799	0.663134	0.00188278
Dr.3208.2.A1_at	adoa	2-aminoethanethiol (cysteamine) dioxygenase a	494091	0055114 // oxidation reduction // inferred from electronic annotation	---	0016702 // oxidoreductase activity, acting on single donors with incorporation of molecular oxygen, incorporation of two atoms of oxygen // inferred from electronic annotation /// 0047800 // cysteamine dioxygenase activity // inferred from electronic annotation	acute up, long-term unchanged	1.50451	0.664668	0.00169988
Dr.1368.6.A1_x_at	wu:fb06g07	wu:fb06g07	336821	---	---	---	acute up, long-term unchanged	1.50427	0.664773	0.00557394
Dr.25591.1.A1_at	si:ch211-191i18.1	si:ch211-191i18.1	560832	0000186 // activation of MAPKK activity // inferred from electronic annotation /// 0001678 // cellular glucose homeostasis // inferred from electronic annotation /// 0007186 // G-protein coupled receptor protein signaling pathway // inferred from electronic annotation /// 0008343 // adult feeding behavior // inferred from electronic annotation /// 0009267 // cellular response to starvation // inf…	0005615 // extracellular space // inferred from electronic annotation /// 0016021 // integral to membrane // inferred from electronic annotation	0005515 // protein binding // inferred from electronic annotation	acute up, long-term unchanged	1.50286	0.665399	0.00100659
Dr.10096.1.A1_at	zhx3	zinc fingers and homeoboxes 3	386659	0006355 // regulation of transcription, DNA-dependent // inferred from electronic annotation /// 0045449 // regulation of transcription // inferred from electronic annotation	0005622 // intracellular // inferred from electronic annotation /// 0005634 // nucleus // inferred from electronic annotation	0003677 // DNA binding // inferred from electronic annotation /// 0003700 // sequence-specific DNA binding transcription factor activity // inferred from electronic annotation /// 0008270 // zinc ion binding // inferred from electronic annotation /// 0043565 // sequence-specific DNA binding // inferred from electronic annotation	acute up, long-term unchanged	1.50106	0.666198	0.00272014
Dr.111.1.A1_at	homez	Homeodomain leucine zipper gene	368671	0006355 // regulation of transcription, DNA-dependent // inferred from electronic annotation /// 0045449 // regulation of transcription // inferred from electronic annotation	0005634 // nucleus // inferred from electronic annotation /// 0005634 // nucleus // inferred from sequence or structural similarity	0003677 // DNA binding // inferred from electronic annotation /// 0003677 // DNA binding // inferred from sequence or structural similarity /// 0003700 // sequence-specific DNA binding transcription factor activity // inferred from electronic annotation /// 0043565 // sequence-specific DNA binding // inferred from electronic annotation	acute up, long-term unchanged	1.50036	0.666508	0.0163736
Dr.20515.1.A1_at	---	---	---	---	---	---	acute up, long-term unchanged	1.49779	0.66765	0.00599447
Dr.25615.1.A1_at	wu:fb96e11	wu:fb96e11	323377	---	---	---	acute up, long-term unchanged	1.49743	0.66781	0.00236654
Dr.25716.1.A1_at	zgc:92303	Zgc:92303	447842	0006457 // protein folding // inferred from electronic annotation	---	0000166 // nucleotide binding // inferred from electronic annotation /// 0005524 // ATP binding // inferred from electronic annotation /// 0017111 // nucleoside-triphosphatase activity // inferred from electronic annotation /// 0051082 // unfolded protein binding // inferred from electronic annotation	acute up, long-term unchanged	1.49604	0.668429	0.00248308
Dr.14847.1.A1_at	atp6v1c1b	ATPase, H+ transporting, lysosomal, V1 subunit C, isoform 1b	449655	0006810 // transport // inferred from electronic annotation /// 0006811 // ion transport // inferred from electronic annotation /// 0015986 // ATP synthesis coupled proton transport // inferred from electronic annotation /// 0015992 // proton transport // inferred from electronic annotation	0033180 // proton-transporting V-type ATPase, V1 domain // inferred from electronic annotation	0016820 // hydrolase activity, acting on acid anhydrides, catalyzing transmembrane movement of substances // inferred from electronic annotation	acute up, long-term unchanged	1.4931	0.669746	0.00430241
Dr.2247.1.S1_at	fam107b	family with sequence similarity 107, member B	386641	---	---	---	acute up, long-term unchanged	1.49221	0.670146	0.0159784
Dr.18271.1.S1_at	---	---	---	---	---	---	acute up, long-term unchanged	1.49194	0.67027	0.0102146
Dr.7908.1.S2_at	calm1a	calmodulin 1a	406660	---	---	0005509 // calcium ion binding // inferred from electronic annotation /// 0005509 // calcium ion binding // non-traceable author statement	acute up, long-term unchanged	1.49165	0.670398	0.0015197
Dr.2740.1.A1_at	LOC563780	hypothetical LOC563780	563780	---	---	---	acute up, long-term unchanged	1.49151	0.670461	0.00413304
Dr.23977.2.S1_at	LOC100334383 /// me1	cytosolic malic enzyme 1-like /// malic enzyme 1, NADP(+)-dependent, cytosolic	100334383 /// 768196	0006108 // malate metabolic process // inferred from electronic annotation /// 0008152 // metabolic process // inferred from electronic annotation /// 0055114 // oxidation reduction // inferred from electronic annotation	---	0003824 // catalytic activity // inferred from electronic annotation /// 0004470 // malic enzyme activity // inferred from electronic annotation /// 0005488 // binding // inferred from electronic annotation /// 0016491 // oxidoreductase activity // inferred from electronic annotation /// 0016616 // oxidoreductase activity, acting on the CH-OH group of donors, NAD or NADP as acceptor // inferred f…	acute up, long-term unchanged	1.49064	0.670851	0.0401417
Dr.4135.1.A1_at	spsb4a	splA/ryanodine receptor domain and SOCS box containing 4a	557906	0023034 // intracellular signaling pathway // inferred from electronic annotation	---	0004872 // receptor activity // inferred from electronic annotation	acute up, long-term unchanged	1.49026	0.671026	0.000490692
Dr.12260.1.A1_at	rab7	RAB7, member RAS oncogene family	393902	0007264 // small GTPase mediated signal transduction // inferred from electronic annotation /// 0015031 // protein transport // inferred from electronic annotation	---	0000166 // nucleotide binding // inferred from electronic annotation /// 0005525 // GTP binding // inferred from electronic annotation	acute up, long-term unchanged	1.48918	0.671511	0.0149883
Dr.5464.1.S1_at	riok3	RIO kinase 3 (yeast)	445220	0006468 // protein phosphorylation // inferred from electronic annotation	---	0003824 // catalytic activity // inferred from electronic annotation /// 0004674 // protein serine/threonine kinase activity // inferred from electronic annotation /// 0005515 // protein binding // inferred from electronic annotation /// 0005524 // ATP binding // inferred from electronic annotation /// 0016301 // kinase activity // inferred from electronic annotation	acute up, long-term unchanged	1.4891	0.671548	0.00484092
Dr.12403.1.S1_at	robo2	roundabout homolog 2	60309	0001656 // metanephros development // inferred from sequence or structural similarity /// 0001657 // ureteric bud development // inferred from sequence or structural similarity /// 0007156 // homophilic cell adhesion // inferred from sequence or structural similarity /// 0007411 // axon guidance // inferred from mutant phenotype /// 0007413 // axonal fasciculation // inferred from mutant phenotyp…	0009986 // cell surface // inferred from sequence or structural similarity	0005515 // protein binding // inferred from physical interaction /// 0042802 // identical protein binding // inferred from sequence or structural similarity	acute up, long-term unchanged	1.48236	0.674602	0.0311534
Dr.3350.1.A1_at	---	---	---	---	---	---	acute up, long-term unchanged	1.48115	0.67515	0.000582249
Dr.2956.1.S1_at	h3f3d	H3 histone, family 3D	394076	0006334 // nucleosome assembly // inferred from electronic annotation	0000786 // nucleosome // inferred from electronic annotation /// 0005634 // nucleus // inferred from electronic annotation /// 0005694 // chromosome // inferred from electronic annotation	0003677 // DNA binding // inferred from electronic annotation	acute up, long-term unchanged	1.4805	0.67545	0.00122778
Dr.15427.1.S2_at	hnf1a	HNF1 homeobox a	266961	0006355 // regulation of transcription, DNA-dependent // inferred from electronic annotation /// 0045449 // regulation of transcription // inferred from electronic annotation /// 0045941 // positive regulation of transcription // inferred from electronic annotation	0005634 // nucleus // inferred by curator /// 0005634 // nucleus // inferred from electronic annotation	0003677 // DNA binding // inferred from electronic annotation /// 0003677 // DNA binding // inferred from sequence or structural similarity /// 0003700 // sequence-specific DNA binding transcription factor activity // inferred from electronic annotation /// 0003700 // sequence-specific DNA binding transcription factor activity // inferred from sequence or structural similarity /// 0016563 // tran…	acute up, long-term up less	1.47924	0.676024	0.000616247
Dr.316.1.A1_at	tp53bp2	tumor protein p53 binding protein, 2	407983	---	---	---	acute up, long-term unchanged	1.47805	0.676567	0.00135092
Dr.15941.1.A1_at	ubtfl	upstream binding transcription factor, like	393978	---	0005634 // nucleus // inferred from electronic annotation	0003677 // DNA binding // inferred from electronic annotation	acute up, long-term unchanged	1.47623	0.677401	0.000549881
Dr.10166.1.A1_at	wu:fl08d12	wu:fl08d12	335282	---	---	---	acute up, long-term unchanged	1.47309	0.678845	0.00040294
Dr.14662.1.S1_at	hnf1ba	HNF1 homeobox Ba	792391	0001706 // endoderm formation // inferred from direct assay /// 0001889 // liver development // inferred from mutant phenotype /// 0006350 // transcription // inferred from electronic annotation /// 0006355 // regulation of transcription, DNA-dependent // inferred from electronic annotation /// 0007275 // multicellular organismal development // inferred from electronic annotation /// 0009952 // a…	0005634 // nucleus // inferred by curator /// 0005634 // nucleus // inferred from electronic annotation	0003677 // DNA binding // inferred from electronic annotation /// 0003677 // DNA binding // inferred from sequence or structural similarity /// 0003700 // sequence-specific DNA binding transcription factor activity // inferred from electronic annotation /// 0003700 // sequence-specific DNA binding transcription factor activity // inferred from sequence or structural similarity /// 0016563 // tran…	acute up, long-term unchanged	1.472	0.679348	0.0024457
Dr.6063.1.A1_at	si:dkey-73n10.1	si:dkey-73n10.1	558609	---	---	---	acute up, long-term unchanged	1.47028	0.680143	0.00468666
Dr.17414.1.A1_at	zgc:162431	zgc:162431	100037381	---	---	---	acute up, long-term unchanged	1.46922	0.680634	0.00449001
Dr.20466.1.S1_at	zgc:91976	zgc:91976	492359	---	0016020 // membrane // inferred from electronic annotation	0003824 // catalytic activity // inferred from electronic annotation	acute up, long-term unchanged	1.46918	0.68065	0.00732277
Dr.13965.1.A1_at	uevld	UEV and lactate/malate dehyrogenase domains	445225	0005975 // carbohydrate metabolic process // inferred from electronic annotation /// 0006096 // glycolysis // inferred from electronic annotation /// 0006464 // protein modification process // inferred from electronic annotation /// 0008152 // metabolic process // inferred from electronic annotation /// 0015031 // protein transport // inferred from electronic annotation /// 0043687 // post-transl…	---	0003824 // catalytic activity // inferred from electronic annotation /// 0005488 // binding // inferred from electronic annotation /// 0016491 // oxidoreductase activity // inferred from electronic annotation /// 0016616 // oxidoreductase activity, acting on the CH-OH group of donors, NAD or NADP as acceptor // inferred from electronic annotation /// 0019787 // small conjugating protein ligase ac…	acute up, long-term unchanged	1.46708	0.681624	0.000138411
Dr.25727.1.A1_at	mapk14b	mitogen-activated protein kinase 14b	266756	0006468 // protein phosphorylation // inferred from electronic annotation /// 0006950 // response to stress // inferred from sequence or structural similarity /// 0007243 // intracellular protein kinase cascade // inferred from sequence or structural similarity	0005634 // nucleus // inferred from electronic annotation /// 0005634 // nucleus // inferred from sequence or structural similarity /// 0005737 // cytoplasm // inferred from electronic annotation /// 0005737 // cytoplasm // inferred from sequence or structural similarity	0000166 // nucleotide binding // inferred from electronic annotation /// 0004672 // protein kinase activity // inferred from electronic annotation /// 0004674 // protein serine/threonine kinase activity // inferred from electronic annotation /// 0004707 // MAP kinase activity // inferred from electronic annotation /// 0004707 // MAP kinase activity // inferred from sequence or structural similari…	acute up, long-term unchanged	1.46639	0.681947	0.00211124
Dr.16692.1.A1_at	nek7	NIMA (never in mitosis gene a)-related kinase 7	445223	0006468 // protein phosphorylation // inferred from electronic annotation	---	0000166 // nucleotide binding // inferred from electronic annotation /// 0004672 // protein kinase activity // inferred from electronic annotation /// 0004674 // protein serine/threonine kinase activity // inferred from electronic annotation /// 0005524 // ATP binding // inferred from electronic annotation /// 0016301 // kinase activity // inferred from electronic annotation	acute up, long-term unchanged	1.46262	0.683703	0.00552136
Dr.16536.1.A1_s_at	rnf146	ring finger protein 146	334065	---	---	0005515 // protein binding // inferred from electronic annotation /// 0008270 // zinc ion binding // inferred from electronic annotation /// 0046872 // metal ion binding // inferred from electronic annotation	acute up, long-term unchanged	1.46159	0.684185	0.000804806
Dr.16191.1.A1_at	adam9	A disintegrin and metalloproteinase domain 9	447940	0006508 // proteolysis // inferred from electronic annotation /// 0007229 // integrin-mediated signaling pathway // inferred from electronic annotation	---	0004222 // metalloendopeptidase activity // inferred from electronic annotation /// 0008233 // peptidase activity // inferred from electronic annotation /// 0008237 // metallopeptidase activity // inferred from electronic annotation /// 0008270 // zinc ion binding // inferred from electronic annotation /// 0016787 // hydrolase activity // inferred from electronic annotation /// 0046872 // metal i…	acute up, long-term unchanged	1.46001	0.684929	0.0030816
Dr.4724.1.S1_at	eno1	enolase 1, (alpha)	334116	0006096 // glycolysis // inferred from electronic annotation	0000015 // phosphopyruvate hydratase complex // inferred from electronic annotation /// 0005737 // cytoplasm // inferred from electronic annotation /// 0009986 // cell surface // inferred from electronic annotation	0000287 // magnesium ion binding // inferred from electronic annotation /// 0004634 // phosphopyruvate hydratase activity // inferred from electronic annotation /// 0016829 // lyase activity // inferred from electronic annotation	acute up, long-term unchanged	1.45862	0.685581	0.0217862
Dr.20655.1.A1_at	zgc:63691	zgc:63691	393456	0006810 // transport // inferred from electronic annotation /// 0015031 // protein transport // inferred from electronic annotation	0005737 // cytoplasm // inferred from electronic annotation /// 0005768 // endosome // inferred from electronic annotation /// 0016020 // membrane // inferred from electronic annotation /// 0031902 // late endosome membrane // inferred from electronic annotation	0017124 // SH3 domain binding // inferred from electronic annotation	acute up, long-term unchanged	1.45803	0.685856	0.00297991
Dr.11508.3.A1_at	---	---	---	---	---	---	acute up, long-term unchanged	1.45587	0.686874	0.00804405
Dr.10525.1.S1_at	hectd1	HECT domain containing 1	100002034	0006464 // protein modification process // inferred from electronic annotation /// 0016567 // protein ubiquitination // inferred from electronic annotation	0005622 // intracellular // inferred from electronic annotation	0004842 // ubiquitin-protein ligase activity // inferred from electronic annotation /// 0005488 // binding // inferred from electronic annotation /// 0016740 // transferase activity // inferred from electronic annotation /// 0016881 // acid-amino acid ligase activity // inferred from electronic annotation /// 0046872 // metal ion binding // inferred from electronic annotation	acute up, long-term unchanged	1.45408	0.687721	0.00390911
Dr.9583.1.A1_at	---	---	---	---	---	---	acute up, long-term unchanged	1.45376	0.687872	0.000798219
Dr.13972.1.S1_at	zgc:64114	zgc:64114	378866	0006915 // apoptosis // inferred from electronic annotation /// 0009968 // negative regulation of signal transduction // inferred from electronic annotation	0005737 // cytoplasm // inferred from electronic annotation /// 0005737 // cytoplasm // inferred from sequence or structural similarity	---	acute up, long-term unchanged	1.45348	0.688006	0.0130881
Dr.4819.1.S1_at	ewsr1b /// LOC100331341	Ewing sarcoma breakpoint region 1b /// Ewsr1b protein-like	100331341 /// 322880	0007067 // mitosis // inferred from mutant phenotype /// 0021954 // central nervous system neuron development // inferred from mutant phenotype	0005622 // intracellular // inferred from electronic annotation	0000166 // nucleotide binding // inferred from electronic annotation /// 0003676 // nucleic acid binding // inferred from electronic annotation /// 0008270 // zinc ion binding // inferred from electronic annotation	acute up, long-term unchanged	1.45216	0.68863	0.0103633
Dr.4869.1.A1_at	npc1	Niemann-Pick disease, type C1	553330	0001666 // response to hypoxia // inferred from direct assay /// 0006869 // lipid transport // inferred from sequence or structural similarity /// 0030301 // cholesterol transport // inferred from electronic annotation	0016020 // membrane // inferred from electronic annotation /// 0016021 // integral to membrane // inferred from electronic annotation	0008158 // hedgehog receptor activity // inferred from electronic annotation	acute up, long-term unchanged	1.44924	0.690017	0.0482799
Dr.13947.1.S1_at	sb:cb118	sb:cb118	321106	---	---	---	acute up, long-term unchanged	1.44912	0.690075	0.0102965
Dr.23574.1.S1_at	---	---	---	---	---	---	acute up, long-term unchanged	1.44791	0.690651	0.00134345
Dr.12645.1.S1_at	xiap	X-linked inhibitor of apoptosis	373108	---	0005622 // intracellular // inferred from electronic annotation	0005515 // protein binding // inferred from electronic annotation /// 0008270 // zinc ion binding // inferred from electronic annotation /// 0046872 // metal ion binding // inferred from electronic annotation	acute up, long-term unchanged	1.4475	0.690844	0.00834773
Dr.2902.1.S1_at	cst3	cystatin C (amyloid angiopathy and cerebral hemorrhage)	791878	---	---	0004869 // cysteine-type endopeptidase inhibitor activity // inferred from electronic annotation /// 0030414 // peptidase inhibitor activity // inferred from electronic annotation	acute up, long-term unchanged	1.44582	0.691647	0.00168787
Dr.5984.1.A1_at	wu:fb99d03	wu:fb99d03	323474	---	---	---	acute up, long-term unchanged	1.44506	0.692011	0.0150942
Dr.9520.1.A1_at	nfatc2ip	nuclear factor of activated T-cells, cytoplasmic, calcineurin-dependent 2 interacting protein	337574	---	---	---	acute up, long-term unchanged	1.4444	0.69233	0.00300057
Dr.12914.1.A1_at	LOC100329926 /// LOC100331174	WSC domain-containing protein 1-like /// hypothetical protein LOC100331174	100329926 /// 100331174	---	---	---	acute up, long-term unchanged	1.44271	0.693139	0.000573829
Dr.20601.1.S1_at	ucp2	Uncoupling protein 2	555812	0006810 // transport // inferred from electronic annotation /// 0006839 // mitochondrial transport // inferred from electronic annotation /// 0055085 // transmembrane transport // inferred from electronic annotation	0005739 // mitochondrion // inferred from electronic annotation /// 0005743 // mitochondrial inner membrane // inferred from electronic annotation /// 0016020 // membrane // inferred from electronic annotation /// 0016021 // integral to membrane // inferred from electronic annotation	0005488 // binding // inferred from electronic annotation	acute up, long-term unchanged	1.44151	0.693719	0.00203485
Dr.4344.1.A1_at	wu:fc01a09	wu:fc01a09	323506	---	---	---	acute up, long-term unchanged	1.44125	0.69384	0.00265067
Dr.9651.1.A1_at	wu:fa95e04	wu:fa95e04	100005237	0009607 // response to biotic stimulus // inferred from electronic annotation	0016021 // integral to membrane // inferred from electronic annotation	---	acute up, long-term unchanged	1.44077	0.694072	0.00229307
Dr.2536.1.S1_at	itm2bb	integral membrane protein 2Bb	406248	---	---	---	acute up, long-term unchanged	1.44067	0.694124	0.00100133
Dr.5519.1.A1_at	LOC100332137 /// svil	supervillin-like /// supervillin	100332137 /// 30112	0007010 // cytoskeleton organization // inferred from electronic annotation	---	0003779 // actin binding // inferred from electronic annotation	acute up, long-term unchanged	1.44014	0.694376	0.00175942
Dr.4412.17.A1_at	f11r	F11 receptor	323696	---	---	0004872 // receptor activity // inferred from electronic annotation	acute up, long-term unchanged	1.44008	0.694405	0.0106282
Dr.14548.1.A1_at	zranb1b	zinc finger, RAN-binding domain containing 1b	777720	0016055 // Wnt receptor signaling pathway // inferred from electronic annotation /// 0021551 // central nervous system morphogenesis // inferred from mutant phenotype /// 0030177 // positive regulation of Wnt receptor signaling pathway // inferred from sequence or structural similarity /// 0070536 // protein K63-linked deubiquitination // inferred from sequence or structural similarity	0005622 // intracellular // inferred from electronic annotation /// 0005634 // nucleus // inferred from electronic annotation /// 0005634 // nucleus // inferred from sequence or structural similarity /// 0005737 // cytoplasm // inferred from electronic annotation /// 0005737 // cytoplasm // inferred from sequence or structural similarity	0004221 // ubiquitin thiolesterase activity // inferred from sequence or structural similarity /// 0008233 // peptidase activity // inferred from electronic annotation /// 0008234 // cysteine-type peptidase activity // inferred from electronic annotation /// 0008270 // zinc ion binding // inferred from electronic annotation /// 0016787 // hydrolase activity // inferred from electronic annotation …	acute up, long-term unchanged	1.43958	0.694646	0.0024457
DrAffx.2.87.A1_at	cyp1c1	Cytochrome P450, family 1, subfamily C, polypeptide 1	553637	0055114 // oxidation reduction // inferred from electronic annotation	---	0004497 // monooxygenase activity // inferred from electronic annotation /// 0005506 // iron ion binding // inferred from electronic annotation /// 0009055 // electron carrier activity // inferred from electronic annotation /// 0016491 // oxidoreductase activity // inferred from electronic annotation /// 0020037 // heme binding // inferred from electronic annotation /// 0046872 // metal ion bindi…	acute up, long-term unchanged	1.43918	0.69484	0.00418699
Dr.1259.1.A1_at	wu:fa98e11	wu:fa98e11	337130	---	---	---	acute up, long-term unchanged	1.43918	0.694841	0.016582
Dr.18977.1.A1_at	zgc:153051	zgc:153051	791929	---	---	0016787 // hydrolase activity // inferred from electronic annotation	acute up, long-term unchanged	1.43877	0.69504	0.00262957
Dr.19427.2.S1_at	---	---	---	0008202 // steroid metabolic process // inferred from electronic annotation	---	---	acute up, long-term unchanged	1.43866	0.695094	0.0395422
Dr.14966.1.A1_at	---	---	---	---	---	---	acute up, long-term unchanged	1.43719	0.695803	0.00166596
Dr.20339.1.S1_at	copeb	core promoter element binding protein	280650	---	0005622 // intracellular // inferred from electronic annotation	0003676 // nucleic acid binding // inferred from electronic annotation /// 0008270 // zinc ion binding // inferred from electronic annotation	acute up, long-term unchanged	1.43362	0.697533	0.00191403
Dr.2655.1.S1_at	prg4	proteoglycan 4	553377	0006955 // immune response // inferred from electronic annotation	---	0005044 // scavenger receptor activity // inferred from electronic annotation /// 0030247 // polysaccharide binding // inferred from electronic annotation	acute up, long-term unchanged	1.43353	0.697577	0.00503982
Dr.21054.1.S1_at	pppde2b	PPPDE peptidase domain containing 2b	793871	---	---	---	acute up, long-term unchanged	1.43076	0.698929	0.00509177
Dr.4783.1.S1_at	pcbp2	poly(rC) binding protein 2	321844	---	---	0003723 // RNA binding // inferred from electronic annotation	acute up, long-term unchanged	1.43022	0.699192	0.00216763
Dr.3208.1.S1_at	adoa	2-aminoethanethiol (cysteamine) dioxygenase a	494091	0055114 // oxidation reduction // inferred from electronic annotation	---	0016702 // oxidoreductase activity, acting on single donors with incorporation of molecular oxygen, incorporation of two atoms of oxygen // inferred from electronic annotation /// 0047800 // cysteamine dioxygenase activity // inferred from electronic annotation	acute up, long-term unchanged	1.42685	0.700845	0.00118812
Dr.17783.1.S1_at	si:ch211-113p18.5	si:ch211-113p18.5	559491	---	0016020 // membrane // inferred from electronic annotation /// 0016021 // integral to membrane // inferred from electronic annotation	---	acute up, long-term unchanged	1.42621	0.701158	0.00133002
Dr.10524.1.S1_at	rbfox2	RNA binding protein, fox-1 homolog (C. elegans) 2	406569	---	---	0000166 // nucleotide binding // inferred from electronic annotation /// 0003676 // nucleic acid binding // inferred from electronic annotation	acute up, long-term unchanged	1.42609	0.701217	0.0189083
Dr.923.1.A1_at	sqstm1	sequestosome 1	406452	---	---	0008270 // zinc ion binding // inferred from electronic annotation	acute up, long-term unchanged	1.42595	0.701284	0.0294384
Dr.12733.1.A1_at	zgc:66268	zgc:66268	393484	0055114 // oxidation reduction // inferred from electronic annotation	---	0004497 // monooxygenase activity // inferred from electronic annotation /// 0005506 // iron ion binding // inferred from electronic annotation /// 0009055 // electron carrier activity // inferred from electronic annotation /// 0016491 // oxidoreductase activity // inferred from electronic annotation /// 0016712 // oxidoreductase activity, acting on paired donors, with incorporation or reduction …	acute up, long-term unchanged	1.42567	0.701422	0.0191145
Dr.9464.1.A1_at	zgc:92107	zgc:92107	492329	0007165 // signal transduction // inferred from electronic annotation	0005622 // intracellular // inferred from electronic annotation /// 0005856 // cytoskeleton // inferred from electronic annotation	0005515 // protein binding // inferred from electronic annotation	acute up, long-term unchanged	1.42539	0.701561	0.00482187
Dr.1986.1.S1_at	adkb	adenosine kinase b	322229	0006166 // purine ribonucleoside salvage // inferred from electronic annotation	---	0004001 // adenosine kinase activity // inferred from electronic annotation /// 0016301 // kinase activity // inferred from electronic annotation	acute up, long-term unchanged	1.42517	0.70167	0.0237447
Dr.14267.1.A1_at	LOC100332229	H2A histone family, member X-like	100332229	0006334 // nucleosome assembly // inferred from electronic annotation	0000786 // nucleosome // inferred from electronic annotation /// 0005634 // nucleus // inferred from electronic annotation	0003677 // DNA binding // inferred from electronic annotation	acute up, long-term unchanged	1.4241	0.702196	0.000827587
Dr.14797.1.A1_at	lar	lar	30091	---	---	---	acute up, long-term unchanged	1.42223	0.703123	0.00146436
Dr.13839.1.A1_at	zgc:92612	zgc:92612	497284	---	---	---	acute up, long-term unchanged	1.42217	0.703152	0.00165172
Dr.2812.1.A1_at	wipi2	WD repeat domain, phosphoinositide interacting 2	437002	---	---	---	acute up, long-term unchanged	1.42042	0.704015	0.00216763
Dr.14840.1.A1_at	mll3a	Myeloid/lymphoid or mixed-lineage leukemia 3a	560793	---	0005634 // nucleus // inferred from electronic annotation	0008168 // methyltransferase activity // inferred from electronic annotation /// 0016740 // transferase activity // inferred from electronic annotation	acute up, long-term unchanged	1.4162	0.706116	0.00803698
Dr.4008.2.S1_a_at	wu:fd10h03	wu:fd10h03	563262	---	---	---	acute up, long-term unchanged	1.416	0.706214	0.0141828
Dr.18082.2.A1_at	LOC100332757	protocadherin 1 alpha 6-like	100332757	---	---	---	acute up, long-term up less	1.41298	0.707724	0.000561376
Dr.12869.1.A1_at	---	---	---	---	---	---	acute up, long-term unchanged	1.41214	0.708147	0.0185109
Dr.6915.1.A1_at	brap	BRCA1 associated protein	436739	---	---	0000166 // nucleotide binding // inferred from electronic annotation /// 0005515 // protein binding // inferred from electronic annotation /// 0008270 // zinc ion binding // inferred from electronic annotation /// 0046872 // metal ion binding // inferred from electronic annotation	acute up, long-term unchanged	1.41195	0.708238	0.00463673
Dr.12808.1.S2_at	---	---	---	---	---	---	acute up, long-term unchanged	1.41192	0.708257	0.00199366
Dr.11588.1.S1_at	sfxn2	sideroflexin 2	334757	0006812 // cation transport // inferred from electronic annotation /// 0055085 // transmembrane transport // inferred from electronic annotation	0016020 // membrane // inferred from electronic annotation	0008324 // cation transmembrane transporter activity // inferred from electronic annotation	acute up, long-term unchanged	1.40815	0.710154	0.00123742
Dr.26211.1.A1_at	LOC100332407	hypothetical protein LOC100332407	100332407	---	---	---	acute up, long-term unchanged	1.40796	0.710248	0.00409785
Dr.11457.1.S1_at	zbtb16a	zinc finger and BTB domain containing 16a	323269	---	0005622 // intracellular // inferred from electronic annotation	0003676 // nucleic acid binding // inferred from electronic annotation /// 0005515 // protein binding // inferred from electronic annotation /// 0008270 // zinc ion binding // inferred from electronic annotation /// 0046872 // metal ion binding // inferred from electronic annotation	acute up, long-term unchanged	1.40712	0.710673	0.0170845
Dr.9471.1.A1_at	caprin2	caprin family member 2	407729	0009953 // dorsal/ventral pattern formation // inferred from mutant phenotype /// 0030177 // positive regulation of Wnt receptor signaling pathway // inferred from mutant phenotype /// 0040008 // regulation of growth // inferred from electronic annotation	0005737 // cytoplasm // inferred from electronic annotation	---	acute up, long-term unchanged	1.40693	0.710768	0.00369277
Dr.20193.1.A1_at	kras	v-Ki-ras2 Kirsten rat sarcoma viral oncogene homolog	445289	0007165 // signal transduction // inferred from electronic annotation /// 0007264 // small GTPase mediated signal transduction // inferred from electronic annotation /// 0030097 // hemopoiesis // inferred from mutant phenotype	0005622 // intracellular // inferred from electronic annotation /// 0016020 // membrane // inferred from electronic annotation	0000166 // nucleotide binding // inferred from electronic annotation /// 0003924 // GTPase activity // inferred from electronic annotation /// 0005525 // GTP binding // inferred from electronic annotation	acute up, long-term unchanged	1.40665	0.710908	0.000420328
Dr.9953.1.S1_at	sb:cb98	sb:cb98	368287	---	---	---	acute up, long-term unchanged	1.40656	0.710956	0.0154942
Dr.14413.2.S1_at	zgc:77724	zgc:77724	406491	0006810 // transport // inferred from electronic annotation /// 0015031 // protein transport // inferred from electronic annotation /// 0051028 // mRNA transport // inferred from electronic annotation /// 0055085 // transmembrane transport // inferred from electronic annotation	0005634 // nucleus // inferred from electronic annotation /// 0005643 // nuclear pore // inferred from electronic annotation /// 0016020 // membrane // inferred from electronic annotation /// 0031965 // nuclear membrane // inferred from electronic annotation	0003676 // nucleic acid binding // inferred from electronic annotation /// 0008270 // zinc ion binding // inferred from electronic annotation /// 0046872 // metal ion binding // inferred from electronic annotation	acute up, long-term unchanged	1.40536	0.711562	0.00215439
Dr.7965.1.A1_at	zgc:153764	zgc:153764	768175	0006821 // chloride transport // inferred from electronic annotation /// 0055085 // transmembrane transport // inferred from electronic annotation	0016020 // membrane // inferred from electronic annotation /// 0016021 // integral to membrane // inferred from electronic annotation	0005216 // ion channel activity // inferred from electronic annotation /// 0005247 // voltage-gated chloride channel activity // inferred from electronic annotation	acute up, long-term unchanged	1.40284	0.712841	0.00139816
Dr.13071.1.A1_at	LOC100334594 /// LOC562939	ER degradation enhancer, mannosidase alpha-like 1-like /// ER degradation enhancer, mannosidase alpha-like 1-like	100334594 /// 562939	---	0016020 // membrane // inferred from electronic annotation	0004571 // mannosyl-oligosaccharide 1,2-alpha-mannosidase activity // inferred from electronic annotation /// 0005509 // calcium ion binding // inferred from electronic annotation	acute up, long-term unchanged	1.40264	0.712943	0.00132749
Dr.21196.1.A1_at	---	---	---	0005975 // carbohydrate metabolic process // inferred from electronic annotation	---	0003824 // catalytic activity // inferred from electronic annotation /// 0004553 // hydrolase activity, hydrolyzing O-glycosyl compounds // inferred from electronic annotation	acute up, long-term unchanged	1.40248	0.713022	0.000967391
Dr.6932.3.S1_at	hmgb3a	high-mobility group box 3a	561025	---	0005634 // nucleus // inferred from electronic annotation	0003677 // DNA binding // inferred from electronic annotation	acute up, long-term unchanged	1.40237	0.713081	0.00322927
DrAffx.2.67.S1_at	por	P450 (cytochrome) oxidoreductase	568202	0055114 // oxidation reduction // inferred from electronic annotation	---	0005506 // iron ion binding // inferred from electronic annotation /// 0010181 // FMN binding // inferred from electronic annotation /// 0016491 // oxidoreductase activity // inferred from electronic annotation	acute up, long-term unchanged	1.40152	0.713512	0.00635606
DrAffx.2.27.A1_at	mao	monoamine oxidase	404730	0006584 // catecholamine metabolic process // inferred from electronic annotation /// 0042135 // neurotransmitter catabolic process // inferred from electronic annotation /// 0042402 // cellular biogenic amine catabolic process // inferred from direct assay /// 0055114 // oxidation reduction // inferred from electronic annotation	0005739 // mitochondrion // inferred from electronic annotation /// 0005741 // mitochondrial outer membrane // inferred from electronic annotation /// 0016020 // membrane // inferred from electronic annotation /// 0016021 // integral to membrane // inferred from electronic annotation	0008131 // primary amine oxidase activity // inferred from direct assay /// 0008131 // primary amine oxidase activity // inferred from sequence or structural similarity /// 0008131 // primary amine oxidase activity // inferred from electronic annotation /// 0016491 // oxidoreductase activity // inferred from electronic annotation	acute up, long-term unchanged	1.40056	0.713998	0.00249695
Dr.15655.1.S1_at	---	---	---	---	---	---	acute up, long-term unchanged	1.39935	0.714619	0.00356067
Dr.10237.1.A1_at	wu:fc14c10	wu:fc14c10	565048	---	---	---	acute up, long-term unchanged	1.39906	0.714765	0.015607
Dr.568.1.S1_at	bmp2b	bone morphogenetic protein 2b	30632	0001710 // mesodermal cell fate commitment // inferred from genetic interaction /// 0001889 // liver development // inferred from mutant phenotype /// 0006461 // protein complex assembly // inferred from mutant phenotype /// 0007368 // determination of left/right symmetry // inferred from mutant phenotype /// 0009953 // dorsal/ventral pattern formation // inferred from direct assay /// 0009953 //…	0005576 // extracellular region // inferred from electronic annotation	0008083 // growth factor activity // inferred from electronic annotation /// 0042803 // protein homodimerization activity // inferred from direct assay /// 0046982 // protein heterodimerization activity // inferred from physical interaction	acute up, long-term unchanged	1.39882	0.714888	0.00600556
Dr.5147.1.A1_at	grhl1	grainyhead-like 1 (Drosophila)	324942	---	---	---	acute up, long-term unchanged	1.39835	0.715127	0.000983231
Dr.16661.1.A1_at	baiap2a	BAI1-associated protein 2a	678518	0007165 // signal transduction // inferred from electronic annotation /// 0046847 // filopodium assembly // inferred from electronic annotation	---	0008093 // cytoskeletal adaptor activity // inferred from electronic annotation /// 0017124 // SH3 domain binding // inferred from electronic annotation	acute up, long-term unchanged	1.39766	0.71548	0.000541767
Dr.26044.1.A1_at	LOC797090	fuzzy homolog	797090	---	---	---	acute up, long-term unchanged	1.3965	0.716078	0.00638468
Dr.20362.1.A1_at	cdc7	cell division cycle 7 homolog (S. cerevisiae)	492768	0006468 // protein phosphorylation // inferred from electronic annotation /// 0051301 // cell division // inferred from electronic annotation	---	0000166 // nucleotide binding // inferred from electronic annotation /// 0004672 // protein kinase activity // inferred from electronic annotation /// 0004674 // protein serine/threonine kinase activity // inferred from electronic annotation /// 0005524 // ATP binding // inferred from electronic annotation	acute up, long-term unchanged	1.39604	0.71631	0.00378026
Dr.6807.1.S1_at	g3bp2	GTPase activating protein (SH3 domain) binding protein 2	556409	0006810 // transport // inferred from electronic annotation	0005622 // intracellular // inferred from electronic annotation	0000166 // nucleotide binding // inferred from electronic annotation /// 0003676 // nucleic acid binding // inferred from electronic annotation	acute up, long-term unchanged	1.39567	0.716501	0.0128955
Dr.16232.1.A1_at	zgc:77123	zgc:77123	792197	---	---	0005515 // protein binding // inferred from electronic annotation	acute up, long-term unchanged	1.3956	0.716538	0.0135727
Dr.7804.1.S1_at	azin1b	antizyme inhibitor 1b	317764	0006596 // polyamine biosynthetic process // inferred from electronic annotation	---	0003824 // catalytic activity // inferred from electronic annotation	acute up, long-term unchanged	1.39358	0.717579	0.00922924
Dr.1691.8.S1_at	decr2	2,4-dienoyl CoA reductase 2, peroxisomal	406623	0008152 // metabolic process // inferred from electronic annotation /// 0055114 // oxidation reduction // inferred from electronic annotation	0005777 // peroxisome // inferred from electronic annotation	0003824 // catalytic activity // inferred from electronic annotation /// 0005488 // binding // inferred from electronic annotation /// 0008670 // 2,4-dienoyl-CoA reductase (NADPH) activity // inferred from electronic annotation /// 0016491 // oxidoreductase activity // inferred from electronic annotation	acute up, long-term unchanged	1.39329	0.717726	0.0313297
Dr.20491.1.S1_at	mgrn1	mahogunin, ring finger 1	793939	---	---	0005515 // protein binding // inferred from electronic annotation /// 0008270 // zinc ion binding // inferred from electronic annotation /// 0016874 // ligase activity // inferred from electronic annotation /// 0046872 // metal ion binding // inferred from electronic annotation	acute up, long-term unchanged	1.39162	0.718588	0.00762457
Dr.25452.1.A1_at	ptpn3	protein tyrosine phosphatase, non-receptor type 3	407635	0006470 // protein dephosphorylation // inferred from electronic annotation /// 0016311 // dephosphorylation // inferred from electronic annotation	---	0004721 // phosphoprotein phosphatase activity // inferred from electronic annotation /// 0004725 // protein tyrosine phosphatase activity // inferred from electronic annotation /// 0016787 // hydrolase activity // inferred from electronic annotation /// 0016791 // phosphatase activity // inferred from electronic annotation	acute up, long-term unchanged	1.39071	0.719059	0.0161036
Dr.15109.1.A1_at	---	---	---	---	---	---	acute up, long-term unchanged	1.38962	0.719622	0.00270862
Dr.13022.1.A1_at	---	---	---	---	---	---	acute up, long-term unchanged	1.38845	0.720225	0.000758201
Dr.118.1.S1_at	akirin1	akirin 1	406432	---	---	---	acute up, long-term unchanged	1.38745	0.720744	0.0339288
Dr.26344.2.S1_a_at	LOC100148772	hypothetical LOC100148772	100148772	---	---	---	acute up, long-term unchanged	1.38716	0.720898	0.000445373
Dr.10000.1.A1_at	---	---	---	---	---	---	acute up, long-term unchanged	1.38511	0.721963	0.0064189
Dr.3944.2.S1_at	mll5	myeloid/lymphoid or mixed-lineage leukemia 5 (trithorax homolog, Drosophila)	325395	---	---	0005515 // protein binding // inferred from electronic annotation /// 0008270 // zinc ion binding // inferred from electronic annotation /// 0046872 // metal ion binding // inferred from electronic annotation	acute up, long-term unchanged	1.38507	0.721984	0.00531207
Dr.4746.1.S1_at	polr3e	polymerase (RNA) III (DNA directed) polypeptide E	336518	0006350 // transcription // inferred from electronic annotation	0005634 // nucleus // inferred from electronic annotation	0003899 // DNA-directed RNA polymerase activity // inferred from electronic annotation	acute up, long-term unchanged	1.38174	0.723725	0.0131729
Dr.14415.1.A1_at	lmbrd2a	LMBR1 domain containing 2a	550238	---	---	---	acute up, long-term unchanged	1.38154	0.723832	0.00745505
Dr.5975.1.A1_at	zgc:113271	zgc:113271	553950	---	---	0005515 // protein binding // inferred from electronic annotation /// 0008270 // zinc ion binding // inferred from electronic annotation /// 0046872 // metal ion binding // inferred from electronic annotation	acute up, long-term unchanged	1.38129	0.723962	0.0191211
Dr.14280.1.S1_at	wu:fc51a09	wu:fc51a09	324996	---	---	---	acute up, long-term unchanged	1.37994	0.724669	0.00196422
Dr.2167.1.A1_at	zgc:153454	zgc:153454	564707	0006350 // transcription // inferred from electronic annotation /// 0006357 // regulation of transcription from RNA polymerase II promoter // inferred from electronic annotation /// 0045449 // regulation of transcription // inferred from electronic annotation	0005634 // nucleus // inferred from electronic annotation /// 0016592 // mediator complex // inferred from electronic annotation	0016455 // RNA polymerase II transcription mediator activity // inferred from electronic annotation	acute up, long-term unchanged	1.37925	0.725033	0.00801144
Dr.9478.4.S1_a_at	mpx	myeloid-specific peroxidase	337514	0006979 // response to oxidative stress // inferred from electronic annotation /// 0009617 // response to bacterium // inferred from direct assay /// 0055114 // oxidation reduction // inferred from electronic annotation	0005737 // cytoplasm // inferred from direct assay	0004601 // peroxidase activity // inferred from electronic annotation /// 0020037 // heme binding // inferred from electronic annotation	acute up, long-term unchanged	1.37857	0.725392	0.012515
Dr.17600.1.A1_at	---	---	---	---	---	---	acute up, long-term unchanged	1.37775	0.725819	0.00383367
Dr.18583.1.S1_at	si:ch211-271e10.1	si:ch211-271e10.1	560947	---	---	---	acute up, long-term unchanged	1.37598	0.726753	0.00422561
Dr.524.1.A1_at	si:ch211-197h24.6	si:ch211-197h24.6	560245	---	---	---	acute up, long-term unchanged	1.3737	0.727961	0.00409139
Dr.16214.1.S1_at	epas1a	endothelial PAS domain protein 1a	566886	---	---	---	acute up, long-term unchanged	1.37351	0.728064	0.0145652
Dr.2655.3.S1_at	prg4	proteoglycan 4	553377	0006955 // immune response // inferred from electronic annotation	---	0005044 // scavenger receptor activity // inferred from electronic annotation /// 0030247 // polysaccharide binding // inferred from electronic annotation	acute up, long-term unchanged	1.37344	0.728097	0.0213029
Dr.9146.1.S1_at	wu:fj59b03	wu:fj59b03	336246	---	---	---	acute up, long-term unchanged	1.37275	0.728465	0.00103939
Dr.11364.1.A1_at	si:dkey-11e23.5	si:dkey-11e23.5	336888	---	---	---	acute up, long-term unchanged	1.3722	0.728758	0.0141885
Dr.13270.1.A1_at	---	---	---	---	---	---	acute up, long-term up less	1.37163	0.72906	0.000700834
Dr.11942.1.A1_at	tinf2	TERF1 (TRF1)-interacting nuclear factor 2	566362	---	---	---	acute up, long-term unchanged	1.37091	0.729444	0.00165302
Dr.247.1.A1_at	ubxn4	UBX domain protein 4	406314	---	---	---	acute up, long-term unchanged	1.36987	0.729998	0.00215417
Dr.8083.1.S1_at	skib	nuclear oncoprotein skib	30113	0009953 // dorsal/ventral pattern formation // inferred from direct assay /// 0009953 // dorsal/ventral pattern formation // inferred from mutant phenotype	0005634 // nucleus // inferred from direct assay /// 0005634 // nucleus // inferred from electronic annotation	0000166 // nucleotide binding // inferred from electronic annotation /// 0005488 // binding // inferred from electronic annotation /// 0005515 // protein binding // inferred from electronic annotation	acute up, long-term unchanged	1.36975	0.73006	0.00330402
Dr.7875.1.S1_at	zgc:158219	Zgc:158219	563650	---	0016020 // membrane // inferred from electronic annotation /// 0016021 // integral to membrane // inferred from electronic annotation	---	acute up, long-term unchanged	1.3694	0.730246	0.00910478
Dr.20525.1.A1_a_at	optn	optineurin	336159	---	0005622 // intracellular // inferred from electronic annotation /// 0005737 // cytoplasm // inferred from electronic annotation	0008270 // zinc ion binding // inferred from electronic annotation	acute up, long-term unchanged	1.36868	0.730633	0.00437028
Dr.5719.2.A1_at	wu:fi42e03	wu:fi42e03	100002462	---	---	---	acute up, long-term unchanged	1.36777	0.731115	0.0057734
Dr.19711.1.S1_at	spoplb	speckle-type POZ protein-like b	558170	---	0005634 // nucleus // inferred from electronic annotation	0005515 // protein binding // inferred from electronic annotation	acute up, long-term unchanged	1.36599	0.732069	0.00301719
Dr.25200.1.A1_at	---	---	---	---	---	---	acute up, long-term unchanged	1.36547	0.732348	0.00559637
Dr.8757.1.A1_at	vps24	vacuolar protein sorting 24 homolog (S. cerevisiae)	406621	0006810 // transport // inferred from electronic annotation /// 0015031 // protein transport // inferred from electronic annotation	0005737 // cytoplasm // inferred from electronic annotation /// 0005768 // endosome // inferred from electronic annotation /// 0005829 // cytosol // inferred from electronic annotation /// 0016020 // membrane // inferred from electronic annotation /// 0031902 // late endosome membrane // inferred from electronic annotation	---	acute up, long-term unchanged	1.36441	0.732916	0.00239632
Dr.2350.1.A1_at	si:ch211-153j24.6	si:ch211-153j24.6	564794	---	0005737 // cytoplasm // inferred from electronic annotation	---	acute up, long-term unchanged	1.36403	0.733124	0.0114105
Dr.14353.2.A1_at	zgc:153329	zgc:153329	570761	0008152 // metabolic process // inferred from electronic annotation	---	0003824 // catalytic activity // inferred from electronic annotation	acute up, long-term unchanged	1.36254	0.733925	0.0191366
Dr.7596.1.A1_at	---	---	---	---	---	0008083 // growth factor activity // inferred from electronic annotation	acute up, long-term unchanged	1.36151	0.73448	0.00286443
Dr.10461.1.S1_at	cyp19a1b	cytochrome P450, family 19, subfamily A, polypeptide 1b	60640	0009410 // response to xenobiotic stimulus // inferred from direct assay /// 0032355 // response to estradiol stimulus // inferred from direct assay /// 0043627 // response to estrogen stimulus // inferred from direct assay /// 0048545 // response to steroid hormone stimulus // inferred from direct assay /// 0055114 // oxidation reduction // inferred from electronic annotation	---	0004497 // monooxygenase activity // inferred from electronic annotation /// 0005506 // iron ion binding // inferred from electronic annotation /// 0009055 // electron carrier activity // inferred from electronic annotation /// 0016491 // oxidoreductase activity // inferred from electronic annotation /// 0020037 // heme binding // inferred from electronic annotation /// 0046872 // metal ion bindi…	acute up, long-term unchanged	1.36149	0.734492	0.00183318
Dr.10432.1.S1_at	zgc:110105	zgc:110105	563496	---	---	0003677 // DNA binding // inferred from electronic annotation /// 0008270 // zinc ion binding // inferred from electronic annotation /// 0046872 // metal ion binding // inferred from electronic annotation	acute up, long-term unchanged	1.36116	0.734667	0.000866332
Dr.18259.1.S1_at	wu:fk65b04	wu:fk65b04	335075	---	---	---	acute up, long-term unchanged	1.35986	0.73537	0.0173391
Dr.14543.1.A1_at	rtdr1	rhabdoid tumor deletion region gene 1	553388	0006886 // intracellular protein transport // inferred from electronic annotation /// 0016192 // vesicle-mediated transport // inferred from electronic annotation	0030117 // membrane coat // inferred from electronic annotation	0005488 // binding // inferred from electronic annotation /// 0005515 // protein binding // inferred from electronic annotation	acute up, long-term unchanged	1.35931	0.735668	0.00338637
Dr.3589.1.A1_at	wu:fb98e08	wu:fb98e08	323442	---	---	---	acute up, long-term unchanged	1.35717	0.736827	0.00191403
Dr.22033.1.A1_at	wu:fd07a04	wu:fd07a04	386816	---	---	---	acute up, long-term unchanged	1.35712	0.736854	0.000752287
Dr.3496.1.A1_at	cyth1	cytohesin 1	321938	0032012 // regulation of ARF protein signal transduction // inferred from electronic annotation	0005622 // intracellular // inferred from electronic annotation	0005086 // ARF guanyl-nucleotide exchange factor activity // inferred from electronic annotation	acute up, long-term unchanged	1.35556	0.737701	0.00783126
Dr.7206.1.A1_at	zgc:73062	zgc:73062	335551	---	---	---	acute up, long-term unchanged	1.35396	0.738576	0.00216528
Dr.3880.1.S2_at	baxa	bcl2-associated X protein, a	58081	0042981 // regulation of apoptosis // inferred from electronic annotation /// 0043065 // positive regulation of apoptosis // inferred from direct assay /// 0043280 // positive regulation of caspase activity // inferred from genetic interaction /// 0043280 // positive regulation of caspase activity // inferred from mutant phenotype /// 0046686 // response to cadmium ion // inferred from expression…	---	---	acute up, long-term unchanged	1.35306	0.739065	0.0176765
Dr.4164.1.A1_at	fbxl5	F-box and leucine-rich repeat protein 5	322181	0016567 // protein ubiquitination // inferred from sequence or structural similarity /// 0031146 // SCF-dependent proteasomal ubiquitin-dependent protein catabolic process // inferred from sequence or structural similarity /// 0055072 // iron ion homeostasis // inferred from sequence or structural similarity	0005737 // cytoplasm // inferred from electronic annotation /// 0019005 // SCF ubiquitin ligase complex // inferred from sequence or structural similarity /// 0048471 // perinuclear region of cytoplasm // inferred from electronic annotation /// 0048471 // perinuclear region of cytoplasm // inferred from sequence or structural similarity	0005506 // iron ion binding // inferred from sequence or structural similarity /// 0005515 // protein binding // inferred from electronic annotation /// 0046872 // metal ion binding // inferred from electronic annotation	acute up, long-term unchanged	1.35276	0.739227	0.0203851
Dr.16634.1.A1_at	---	---	---	---	---	---	acute up, long-term unchanged	1.35262	0.739306	0.00594571
Dr.12808.1.S1_at	kdsr	3-ketodihydrosphingosine reductase	394114	0008152 // metabolic process // inferred from electronic annotation /// 0055114 // oxidation reduction // inferred from electronic annotation	0005634 // nucleus // inferred from electronic annotation	0003824 // catalytic activity // inferred from electronic annotation /// 0005488 // binding // inferred from electronic annotation /// 0005515 // protein binding // inferred from electronic annotation /// 0008270 // zinc ion binding // inferred from electronic annotation /// 0016491 // oxidoreductase activity // inferred from electronic annotation /// 0046872 // metal ion binding // inferred from…	acute up, long-term unchanged	1.35211	0.739585	0.00514414
Dr.13161.1.S1_at	gadd45bb	growth arrest and DNA-damage-inducible, beta b	497646	0001756 // somitogenesis // inferred from genetic interaction /// 0001756 // somitogenesis // inferred from mutant phenotype	---	---	acute up, long-term unchanged	1.35045	0.740493	0.00346977
Dr.20131.4.S1_at	plk1	polo-like kinase 1 (Drosophila)	280649	0006468 // protein phosphorylation // inferred from electronic annotation	---	0000166 // nucleotide binding // inferred from electronic annotation /// 0004672 // protein kinase activity // inferred from electronic annotation /// 0004674 // protein serine/threonine kinase activity // inferred from electronic annotation /// 0005515 // protein binding // inferred from electronic annotation /// 0005524 // ATP binding // inferred from electronic annotation /// 0016301 // kinase…	acute up, long-term unchanged	1.35001	0.740736	0.00351959
Dr.88.1.A1_at	tm2d3	TM2 domain containing 3	100093711	---	0016020 // membrane // inferred from electronic annotation /// 0016021 // integral to membrane // inferred from electronic annotation	---	acute up, long-term unchanged	1.3456	0.743165	0.00291977
Dr.15669.1.S1_at	boc	brother of CDO	334628	0007411 // axon guidance // inferred from mutant phenotype	---	0005515 // protein binding // inferred from physical interaction /// 0042802 // identical protein binding // inferred from direct assay	acute up, long-term unchanged	1.34494	0.74353	0.00377592
Dr.26524.2.S1_at	LOC100331043 /// zgc:172143	hypothetical protein LOC100331043 /// zgc:172143	100331043 /// 568775	---	---	---	acute up, long-term unchanged	1.3443	0.743884	0.00508204
Dr.14195.1.S1_at	si:ch211-15d5.5	si:ch211-15d5.5	558368	0045980 // negative regulation of nucleotide metabolic process // inferred from electronic annotation	0005739 // mitochondrion // inferred from electronic annotation	0004857 // enzyme inhibitor activity // inferred from electronic annotation	acute up, long-term unchanged	1.34427	0.743901	0.00162116
Dr.8291.1.S1_at	acvr2b	activin receptor IIb	30457	0001501 // skeletal system development // inferred from mutant phenotype /// 0001755 // neural crest cell migration // inferred from mutant phenotype /// 0006468 // protein phosphorylation // inferred from electronic annotation /// 0007178 // transmembrane receptor protein serine/threonine kinase signaling pathway // inferred from electronic annotation /// 0030902 // hindbrain development // infe…	0016020 // membrane // inferred from electronic annotation	0004672 // protein kinase activity // inferred from electronic annotation /// 0004674 // protein serine/threonine kinase activity // inferred from electronic annotation /// 0004675 // transmembrane receptor protein serine/threonine kinase activity // inferred from electronic annotation /// 0004702 // receptor signaling protein serine/threonine kinase activity // inferred from electronic annotatio…	acute up, long-term unchanged	1.3442	0.74394	0.00402067
Dr.22901.1.A1_at	wu:fc16d07	wu:fc16d07	323995	---	---	---	acute up, long-term unchanged	1.34403	0.744029	0.00336256
Dr.18733.2.S1_x_at	si:dkeyp-89c11.2	Si:dkeyp-89c11.2	557184	0006629 // lipid metabolic process // inferred from electronic annotation /// 0006637 // acyl-CoA metabolic process // inferred from electronic annotation	---	0016290 // palmitoyl-CoA hydrolase activity // inferred from electronic annotation /// 0016740 // transferase activity // inferred from electronic annotation /// 0016787 // hydrolase activity // inferred from electronic annotation /// 0016790 // thiolester hydrolase activity // inferred from electronic annotation	acute up, long-term unchanged	1.34278	0.744724	0.00528629
Dr.25716.1.A1_x_at	zgc:92303	Zgc:92303	447842	0006457 // protein folding // inferred from electronic annotation	---	0000166 // nucleotide binding // inferred from electronic annotation /// 0005524 // ATP binding // inferred from electronic annotation /// 0017111 // nucleoside-triphosphatase activity // inferred from electronic annotation /// 0051082 // unfolded protein binding // inferred from electronic annotation	acute up, long-term unchanged	1.34148	0.745446	0.00610614
Dr.24256.1.S1_at	plekhf2	pleckstrin homology domain containing, family F (with FYVE domain) member 2	393214	---	---	0008270 // zinc ion binding // inferred from electronic annotation /// 0046872 // metal ion binding // inferred from electronic annotation	acute up, long-term unchanged	1.34109	0.74566	0.00330963
Dr.16314.1.S1_at	rrp1 /// wu:fi05d01	ribosomal RNA processing 1 homolog (S. cerevisiae) /// wu:fi05d01	100002935 /// 321059	0006364 // rRNA processing // inferred from electronic annotation	0030688 // preribosome, small subunit precursor // inferred from electronic annotation	---	acute up, long-term unchanged	1.34032	0.746093	0.00917581
Dr.26313.1.A1_at	---	---	---	---	---	---	acute up, long-term unchanged	1.33856	0.747069	0.0135321
Dr.14269.1.A1_at	tmf1	TATA element modulatory factor 1	445128	---	---	---	acute up, long-term unchanged	1.33792	0.747427	0.00151309
Dr.18739.1.S1_at	txnl1	thioredoxin-like 1	394113	0045454 // cell redox homeostasis // inferred from electronic annotation	---	---	acute up, long-term unchanged	1.33751	0.747658	0.00562037
Dr.16086.1.S1_at	LOC562071	nuclear transcription factor, X-box binding 1-like	562071	---	---	---	acute up, long-term unchanged	1.3368	0.748055	0.0148658
Dr.18629.1.A1_at	si:dkey-178e17.4	si:dkey-178e17.4	553460	---	---	---	acute up, long-term unchanged	1.33509	0.749013	0.0213398
Dr.12460.2.S1_at	---	---	---	---	---	---	acute up, long-term unchanged	1.33438	0.749411	0.0280944
Dr.12661.1.A1_at	LOC555713	hypothetical LOC555713	555713	---	---	0008270 // zinc ion binding // inferred from electronic annotation	acute up, long-term unchanged	1.33426	0.74948	0.0140707
Dr.7401.1.S2_at	rab5aa	RAB5A, member RAS oncogene family, a	337737	0007264 // small GTPase mediated signal transduction // inferred from electronic annotation /// 0015031 // protein transport // inferred from electronic annotation	---	0000166 // nucleotide binding // inferred from electronic annotation /// 0005525 // GTP binding // inferred from electronic annotation	acute up, long-term unchanged	1.33251	0.750465	0.0352513
Dr.25864.1.S1_at	zgc:63992	zgc:63992	393328	---	---	---	acute up, long-term unchanged	1.33223	0.75062	0.0200057
Dr.1653.1.S1_at	smc4	structural maintenance of chromosomes 4	192332	0051276 // chromosome organization // inferred from electronic annotation	0005694 // chromosome // inferred from electronic annotation	0005515 // protein binding // inferred from electronic annotation /// 0005524 // ATP binding // inferred from electronic annotation	acute up, long-term unchanged	1.33135	0.751117	0.00809904
Dr.18762.1.S1_at	rhoae	ras homolog gene family, member Ae	394125	0007264 // small GTPase mediated signal transduction // inferred from electronic annotation	0005622 // intracellular // inferred from electronic annotation /// 0016020 // membrane // inferred from electronic annotation	0000166 // nucleotide binding // inferred from electronic annotation /// 0005525 // GTP binding // inferred from electronic annotation	acute up, long-term unchanged	1.33127	0.751165	0.0478606
Dr.16824.1.A1_at	col4a3bp	collagen, type IV, alpha 3 (Goodpasture antigen) binding protein	796455	0006810 // transport // inferred from electronic annotation /// 0006869 // lipid transport // inferred from electronic annotation /// 0007275 // multicellular organismal development // inferred from electronic annotation /// 0007517 // muscle organ development // inferred from electronic annotation	0005737 // cytoplasm // inferred from electronic annotation /// 0005783 // endoplasmic reticulum // inferred from electronic annotation /// 0005794 // Golgi apparatus // inferred from electronic annotation	---	acute up, long-term unchanged	1.33109	0.751266	0.00738269
Dr.9707.1.S1_at	edf1	endothelial differentiation-related factor 1	793036	0006350 // transcription // inferred from electronic annotation /// 0045449 // regulation of transcription // inferred from electronic annotation	0005634 // nucleus // inferred from electronic annotation	0003677 // DNA binding // inferred from electronic annotation /// 0043565 // sequence-specific DNA binding // inferred from electronic annotation	acute up, long-term unchanged	1.33104	0.751291	0.00143617
Dr.2202.1.S1_at	dazap2	DAZ associated protein 2	324316	---	---	---	acute up, long-term unchanged	1.33095	0.751344	0.00624776
Dr.6932.2.A1_at	hmgb3a	High-mobility group box 3a	561025	---	0005634 // nucleus // inferred from electronic annotation	0003677 // DNA binding // inferred from electronic annotation	acute up, long-term unchanged	1.33087	0.751387	0.00350578
Dr.12523.1.A1_at	zgc:162199	zgc:162199	100037385	---	---	---	acute up, long-term unchanged	1.32906	0.75241	0.00202505
Dr.16524.1.S1_at	tgm2b	transglutaminase 2b	323856	0018149 // peptide cross-linking // inferred from electronic annotation	---	0003810 // protein-glutamine gamma-glutamyltransferase activity // inferred from electronic annotation /// 0008415 // acyltransferase activity // inferred from electronic annotation /// 0016740 // transferase activity // inferred from electronic annotation	acute up, long-term unchanged	1.32756	0.753259	0.0140164
Dr.7244.1.A1_at	LOC100329540 /// zgc:101577	chromosome 6 open reading frame 106-like /// zgc:101577	100329540 /// 541415	---	---	---	acute up, long-term unchanged	1.32691	0.753631	0.00758812
Dr.18806.1.A1_at	LOC100005732	Similar to zinc finger, FYVE domain containing 1	100005732	---	---	---	acute up, long-term unchanged	1.32677	0.753711	0.00420655
Dr.19678.1.A1_at	---	---	---	---	---	---	acute up, long-term unchanged	1.32613	0.754074	0.00573754
Dr.4519.1.A1_at	nrbf2	nuclear receptor binding factor 2	436886	---	---	0004872 // receptor activity // inferred from electronic annotation	acute up, long-term unchanged	1.32594	0.75418	0.0173391
Dr.23700.1.A1_at	wu:fb55h10	wu:fb55h10	322292	---	---	---	acute up, long-term unchanged	1.32566	0.754343	0.0102146
Dr.11257.1.A1_at	---	---	---	---	---	---	acute up, long-term unchanged	1.32413	0.755212	0.0238816
Dr.7853.1.A1_at	dync1h1	dynein, cytoplasmic 1, heavy chain 1	335110	0007018 // microtubule-based movement // inferred from electronic annotation /// 0060219 // camera-type eye photoreceptor cell differentiation // inferred from mutant phenotype	0030286 // dynein complex // inferred from electronic annotation	0000166 // nucleotide binding // inferred from electronic annotation /// 0003777 // microtubule motor activity // inferred from electronic annotation /// 0005524 // ATP binding // inferred from electronic annotation /// 0016887 // ATPase activity // inferred from electronic annotation /// 0017111 // nucleoside-triphosphatase activity // inferred from electronic annotation	acute up, long-term unchanged	1.32275	0.756003	0.00275886
Dr.25284.1.A1_at	kpnb1	karyopherin (importin) beta 1	570700	0006886 // intracellular protein transport // inferred from electronic annotation	---	0005488 // binding // inferred from electronic annotation /// 0008565 // protein transporter activity // inferred from electronic annotation	acute up, long-term unchanged	1.32271	0.756026	0.0243554
Dr.19047.1.A1_at	vps4b	vacuolar protein sorting 4b (yeast)	393880	---	---	0000166 // nucleotide binding // inferred from electronic annotation /// 0005524 // ATP binding // inferred from electronic annotation /// 0017111 // nucleoside-triphosphatase activity // inferred from electronic annotation	acute up, long-term unchanged	1.32267	0.756046	0.00331863
Dr.1004.1.S1_at	lancl1	LanC antibiotic synthetase component C-like 1 (bacterial)	494154	0007186 // G-protein coupled receptor protein signaling pathway // inferred from sequence or structural similarity	0005737 // cytoplasm // inferred from electronic annotation /// 0005887 // integral to plasma membrane // inferred from sequence or structural similarity /// 0016020 // membrane // inferred from electronic annotation	0003824 // catalytic activity // inferred from electronic annotation /// 0008270 // zinc ion binding // inferred from sequence or structural similarity /// 0043295 // glutathione binding // inferred from sequence or structural similarity /// 0046872 // metal ion binding // inferred from electronic annotation	acute up, long-term unchanged	1.32248	0.756153	0.0048905
Dr.3394.1.A1_at	pck2	phosphoenolpyruvate carboxykinase 2 (mitochondrial)	406473	0006094 // gluconeogenesis // inferred from electronic annotation	0005737 // cytoplasm // inferred from electronic annotation	0004611 // phosphoenolpyruvate carboxykinase activity // inferred from electronic annotation /// 0004613 // phosphoenolpyruvate carboxykinase (GTP) activity // inferred from electronic annotation /// 0005525 // GTP binding // inferred from electronic annotation /// 0017076 // purine nucleotide binding // inferred from electronic annotation	acute up, long-term unchanged	1.32197	0.756447	0.0114072
Dr.6209.1.S1_at	rbl1	retinoblastoma-like 1 (p107)	795522	---	---	---	acute up, long-term unchanged	1.32185	0.756514	0.00331697
Dr.8102.1.S1_at	opn1mw1	opsin 1 (cone pigments), medium-wave-sensitive, 1	30503	0007165 // signal transduction // inferred from electronic annotation /// 0007186 // G-protein coupled receptor protein signaling pathway // inferred from electronic annotation /// 0007601 // visual perception // inferred from electronic annotation /// 0007601 // visual perception // non-traceable author statement /// 0007602 // phototransduction // inferred by curator /// 0007602 // phototransdu…	0001750 // photoreceptor outer segment // inferred from direct assay /// 0016020 // membrane // inferred from electronic annotation /// 0016021 // integral to membrane // inferred from electronic annotation /// 0016021 // integral to membrane // non-traceable author statement	0004871 // signal transducer activity // inferred from electronic annotation /// 0004872 // receptor activity // inferred from electronic annotation /// 0004930 // G-protein coupled receptor activity // inferred from electronic annotation /// 0009881 // photoreceptor activity // inferred from electronic annotation /// 0009881 // photoreceptor activity // non-traceable author statement	acute up, long-term unchanged	1.32116	0.756908	0.00323556
Dr.765.1.A1_at	hadha	hydroxyacyl-Coenzyme A dehydrogenase/3-ketoacyl-Coenzyme A thiolase/enoyl-Coenzyme A hydratase, alpha subunit	553401	0006631 // fatty acid metabolic process // inferred from electronic annotation /// 0006635 // fatty acid beta-oxidation // inferred from electronic annotation /// 0008152 // metabolic process // inferred from electronic annotation /// 0009617 // response to bacterium // inferred from direct assay /// 0055114 // oxidation reduction // inferred from electronic annotation	0005739 // mitochondrion // inferred from electronic annotation /// 0016507 // fatty acid beta-oxidation multienzyme complex // inferred from electronic annotation	0003824 // catalytic activity // inferred from electronic annotation /// 0003857 // 3-hydroxyacyl-CoA dehydrogenase activity // inferred from electronic annotation /// 0004300 // enoyl-CoA hydratase activity // inferred from electronic annotation /// 0005488 // binding // inferred from electronic annotation /// 0016491 // oxidoreductase activity // inferred from electronic annotation /// 0050662 …	acute up, long-term unchanged	1.31888	0.758221	0.039862
Dr.1372.1.S1_at	krt18	keratin 18	352912	---	0005882 // intermediate filament // inferred from electronic annotation	0005198 // structural molecule activity // inferred from electronic annotation	acute up, long-term unchanged	1.31868	0.758334	0.00638678
Dr.10246.1.A1_at	ube2q1	ubiquitin-conjugating enzyme E2Q (putative) 1	553603	0043687 // post-translational protein modification // inferred from electronic annotation /// 0051246 // regulation of protein metabolic process // inferred from electronic annotation	---	0019787 // small conjugating protein ligase activity // inferred from electronic annotation	acute up, long-term unchanged	1.31834	0.75853	0.00413211
Dr.26419.1.A1_at	wu:fc70h04	wu:fc70h04	325375	---	---	---	acute up, long-term unchanged	1.31723	0.759167	0.00347814
Dr.18282.6.A1_at	wu:fb79g11	wu:fb79g11	323040	---	---	---	acute up, long-term unchanged	1.31697	0.759316	0.0283057
Dr.8115.1.S1_at	cdh4	cadherin 4, retinal	30297	0007155 // cell adhesion // inferred from electronic annotation /// 0007156 // homophilic cell adhesion // inferred from electronic annotation /// 0021545 // cranial nerve development // inferred from mutant phenotype /// 0042478 // regulation of eye photoreceptor cell development // inferred from mutant phenotype /// 0048593 // camera-type eye morphogenesis // inferred from mutant phenotype /// …	0005886 // plasma membrane // inferred from electronic annotation /// 0016020 // membrane // inferred from electronic annotation /// 0016021 // integral to membrane // inferred from electronic annotation	0005509 // calcium ion binding // inferred from electronic annotation	acute up, long-term unchanged	1.31561	0.760103	0.00699117
Dr.4629.1.A1_at	---	---	---	---	---	---	acute up, long-term unchanged	1.31535	0.760255	0.012732
Dr.14880.1.S1_at	znf330	zinc finger protein 330	406682	---	0005634 // nucleus // inferred from electronic annotation	0005488 // binding // inferred from electronic annotation /// 0008270 // zinc ion binding // inferred from electronic annotation	acute up, long-term unchanged	1.31444	0.760781	0.033764
Dr.3190.2.A1_at	zmat2	zinc finger, matrin type 2	324476	---	0005622 // intracellular // inferred from electronic annotation	0003676 // nucleic acid binding // inferred from electronic annotation /// 0008270 // zinc ion binding // inferred from electronic annotation	acute up, long-term unchanged	1.31435	0.760831	0.0202911
Dr.21003.1.S1_at	vipr2	vasoactive intestinal peptide receptor 2	81886	0007165 // signal transduction // inferred from electronic annotation /// 0007166 // cell surface receptor linked signaling pathway // inferred from electronic annotation /// 0007186 // G-protein coupled receptor protein signaling pathway // inferred from electronic annotation /// 0007188 // G-protein signaling, coupled to cAMP nucleotide second messenger // inferred from direct assay	0005886 // plasma membrane // inferred from electronic annotation /// 0016020 // membrane // inferred from electronic annotation /// 0016021 // integral to membrane // inferred from electronic annotation	0004871 // signal transducer activity // inferred from electronic annotation /// 0004872 // receptor activity // inferred from electronic annotation /// 0004888 // transmembrane receptor activity // inferred from electronic annotation /// 0004930 // G-protein coupled receptor activity // inferred from electronic annotation /// 0004999 // vasoactive intestinal polypeptide receptor activity // infe…	acute up, long-term unchanged	1.31388	0.761102	0.0145636
Dr.18435.1.A1_at	zp2l2	zona pellucida glycoprotein 2, like 2	559251	---	---	---	acute up, long-term unchanged	1.31368	0.761223	0.00329347
Dr.17305.1.A1_at	zgc:161973	zgc:161973	556635	---	---	---	acute up, long-term unchanged	1.3134	0.76138	0.0289678
Dr.15702.1.S1_at	or107-1	odorant receptor, family D, subfamily 107, member 1	80368	0007186 // G-protein coupled receptor protein signaling pathway // inferred from electronic annotation	0016021 // integral to membrane // inferred from electronic annotation	0004872 // receptor activity // inferred from electronic annotation /// 0004984 // olfactory receptor activity // inferred from electronic annotation	acute up, long-term unchanged	1.31323	0.761479	0.00549614
Dr.16832.2.S1_at	faah2b	fatty acid amide hydrolase 2b	768298	---	0016020 // membrane // inferred from electronic annotation /// 0016021 // integral to membrane // inferred from electronic annotation	0016787 // hydrolase activity // inferred from electronic annotation /// 0016884 // carbon-nitrogen ligase activity, with glutamine as amido-N-donor // inferred from electronic annotation	acute up, long-term unchanged	1.31318	0.761509	0.0040071
Dr.25750.1.S1_at	arih2	ariadne homolog 2 (Drosophila)	406417	---	---	0003676 // nucleic acid binding // inferred from electronic annotation /// 0005515 // protein binding // inferred from electronic annotation /// 0008270 // zinc ion binding // inferred from electronic annotation /// 0046872 // metal ion binding // inferred from electronic annotation	acute up, long-term unchanged	1.31313	0.761542	0.00196422
Dr.13727.1.S1_at	si:ch211-241b2.4	si:ch211-241b2.4	100150909	---	0005622 // intracellular // inferred from electronic annotation	0003676 // nucleic acid binding // inferred from electronic annotation /// 0008270 // zinc ion binding // inferred from electronic annotation	acute up, long-term unchanged	1.31291	0.761667	0.00402067
Dr.12223.1.A1_at	---	---	---	---	---	---	acute up, long-term unchanged	1.31284	0.761707	0.0064605
Dr.17934.1.S1_at	LOC100004474	G7c protein-like	100004474	---	---	---	acute up, long-term unchanged	1.31215	0.762111	0.0124779
Dr.7739.1.S1_at	rnf168	ring finger protein 168	334081	0006281 // DNA repair // inferred from electronic annotation /// 0006302 // double-strand break repair // inferred from sequence or structural similarity /// 0006974 // response to DNA damage stimulus // inferred from electronic annotation /// 0010212 // response to ionizing radiation // inferred from sequence or structural similarity /// 0016568 // chromatin modification // inferred from electro…	0000151 // ubiquitin ligase complex // inferred from sequence or structural similarity /// 0005634 // nucleus // inferred from electronic annotation /// 0005634 // nucleus // inferred from sequence or structural similarity	0003682 // chromatin binding // inferred from sequence or structural similarity /// 0004842 // ubiquitin-protein ligase activity // inferred from sequence or structural similarity /// 0005515 // protein binding // inferred from electronic annotation /// 0008270 // zinc ion binding // inferred from electronic annotation /// 0016874 // ligase activity // inferred from electronic annotation /// 0042…	acute up, long-term unchanged	1.31172	0.762356	0.00432555
Dr.17543.1.S1_at	zgc:66160	zgc:66160	327299	---	---	---	acute up, long-term unchanged	1.31136	0.762565	0.0370983
DrAffx.1.75.S1_at	fgf24	fibroblast growth factor 24	359831	0009953 // dorsal/ventral pattern formation // inferred from mutant phenotype /// 0031017 // exocrine pancreas development // inferred from mutant phenotype /// 0035050 // embryonic heart tube development // inferred from genetic interaction /// 0035118 // embryonic pectoral fin morphogenesis // inferred from mutant phenotype /// 0042664 // negative regulation of endodermal cell fate specificatio…	---	0008083 // growth factor activity // inferred from electronic annotation	acute up, long-term unchanged	1.311	0.762778	0.0186257
Dr.21066.1.S1_at	matn1	matrilin 1	403023	---	---	---	acute up, long-term unchanged	1.31093	0.762816	0.0038266
Dr.25431.1.S1_at	tmcc3	transmembrane and coiled-coil domain family 3	556763	---	0016021 // integral to membrane // inferred from electronic annotation	---	acute up, long-term unchanged	1.30991	0.763413	0.00825207
Dr.2406.1.A1_at	zgc:109953	zgc:109953	555951	---	---	---	acute up, long-term unchanged	1.30977	0.763493	0.0127514
Dr.3190.1.S1_at	zmat2	zinc finger, matrin type 2	324476	---	0005622 // intracellular // inferred from electronic annotation	0003676 // nucleic acid binding // inferred from electronic annotation /// 0008270 // zinc ion binding // inferred from electronic annotation	acute up, long-term unchanged	1.30875	0.764088	0.00325853
Dr.24972.1.S1_at	ube2q2	ubiquitin-conjugating enzyme E2Q family member 2	406260	---	---	---	acute up, long-term unchanged	1.30799	0.764531	0.0034035
Dr.22128.1.A1_at	dgat1a	Diacylglycerol O-acyltransferase homolog 1a (mouse)	325875	---	0016020 // membrane // inferred from electronic annotation /// 0016021 // integral to membrane // inferred from electronic annotation	0008374 // O-acyltransferase activity // inferred from electronic annotation /// 0008415 // acyltransferase activity // inferred from electronic annotation /// 0016740 // transferase activity // inferred from electronic annotation	acute up, long-term unchanged	1.30783	0.764627	0.0350996
Dr.13867.1.A1_at	---	---	---	---	---	---	acute up, long-term unchanged	1.30431	0.766686	0.0135276
Dr.5574.1.S1_at	sf3a1	splicing factor 3a, subunit 1	796388	0006396 // RNA processing // inferred from electronic annotation	---	0003723 // RNA binding // inferred from electronic annotation	acute up, long-term unchanged	1.30374	0.767024	0.0184315
Dr.17175.1.A1_at	tmem86b	transmembrane protein 86B	751651	---	0016021 // integral to membrane // inferred from electronic annotation	---	acute up, long-term unchanged	1.30265	0.767667	0.0288064
Dr.12319.1.A1_at	si:dkey-24l11.7	si:dkey-24l11.7	571356	0007154 // cell communication // inferred from electronic annotation /// 0046854 // phosphoinositide phosphorylation // inferred from electronic annotation /// 0048015 // phosphoinositide-mediated signaling // inferred from electronic annotation	0005942 // phosphoinositide 3-kinase complex // inferred from electronic annotation	0004428 // inositol or phosphatidylinositol kinase activity // inferred from electronic annotation /// 0005488 // binding // inferred from electronic annotation /// 0005515 // protein binding // inferred from electronic annotation /// 0016301 // kinase activity // inferred from electronic annotation /// 0016303 // 1-phosphatidylinositol-3-kinase activity // inferred from electronic annotation ///…	acute up, long-term unchanged	1.3021	0.767988	0.00231786
Dr.12862.1.A1_at	---	---	---	---	---	---	acute up, long-term unchanged	1.30165	0.768258	0.00391903
Dr.15920.1.A1_at	LOC100006312	Hypothetical LOC100006312	100006312	---	---	---	acute up, long-term unchanged	1.30098	0.768651	0.00322927
Dr.20610.1.S1_s_at	cldn7b	claudin 7b	60635	---	0005886 // plasma membrane // inferred from electronic annotation /// 0005923 // tight junction // inferred from electronic annotation /// 0016020 // membrane // inferred from electronic annotation /// 0016021 // integral to membrane // inferred from electronic annotation /// 0030054 // cell junction // inferred from electronic annotation	0005198 // structural molecule activity // inferred from electronic annotation	acute up, long-term unchanged	1.30097	0.768655	0.0200051
Dr.20991.1.A1_at	ppm1ba	protein phosphatase, Mg2+/Mn2+ dependent, 1Ba	30672	0006470 // protein dephosphorylation // inferred from electronic annotation	0008287 // protein serine/threonine phosphatase complex // inferred from electronic annotation	0000287 // magnesium ion binding // inferred from electronic annotation /// 0003824 // catalytic activity // inferred from electronic annotation /// 0004721 // phosphoprotein phosphatase activity // inferred from electronic annotation /// 0004722 // protein serine/threonine phosphatase activity // inferred from electronic annotation /// 0016787 // hydrolase activity // inferred from electronic an…	acute up, long-term unchanged	1.29822	0.770286	0.0089021
Dr.11193.1.A1_at	zgc:153411	zgc:153411	751688	---	---	---	acute up, long-term unchanged	1.29697	0.771031	0.0110981
Dr.3253.1.A1_at	---	---	---	---	---	---	acute up, long-term unchanged	1.29555	0.77187	0.0152028
Dr.9045.2.S1_at	furina	furin (paired basic amino acid cleaving enzyme) a	566557	0006508 // proteolysis // inferred from electronic annotation /// 0033334 // fin morphogenesis // inferred from mutant phenotype /// 0051216 // cartilage development // inferred from genetic interaction /// 0051216 // cartilage development // inferred from mutant phenotype /// 0060536 // cartilage morphogenesis // inferred from mutant phenotype	---	0004252 // serine-type endopeptidase activity // inferred from electronic annotation /// 0008233 // peptidase activity // inferred from electronic annotation /// 0008236 // serine-type peptidase activity // inferred from electronic annotation /// 0016787 // hydrolase activity // inferred from electronic annotation	acute up, long-term unchanged	1.29504	0.772178	0.00331222
Dr.17906.2.S1_at	zbed4	zinc finger, BED domain containing 4	100000808	---	---	0003676 // nucleic acid binding // inferred from electronic annotation /// 0003677 // DNA binding // inferred from electronic annotation /// 0046983 // protein dimerization activity // inferred from electronic annotation	acute up, long-term unchanged	1.29492	0.772246	0.00306219
Dr.8864.1.S1_at	pus3	pseudouridylate synthase 3	337487	0001522 // pseudouridine synthesis // inferred from electronic annotation /// 0008033 // tRNA processing // inferred from electronic annotation /// 0009451 // RNA modification // inferred from electronic annotation /// 0031119 // tRNA pseudouridine synthesis // inferred from electronic annotation	---	0003723 // RNA binding // inferred from electronic annotation /// 0009982 // pseudouridine synthase activity // inferred from electronic annotation /// 0016853 // isomerase activity // inferred from electronic annotation	acute up, long-term unchanged	1.29444	0.772536	0.00977704
Dr.11418.1.A1_at	si:ch211-225p5.3	si:ch211-225p5.3	555835	---	---	---	acute up, long-term unchanged	1.2941	0.772741	0.00303397
Dr.12553.1.S1_at	LOC100331373 /// shmt2	hypothetical protein LOC100331373 /// serine hydroxymethyltransferase 2 (mitochondrial)	100144628 /// 100331373	0006544 // glycine metabolic process // inferred from electronic annotation /// 0006563 // L-serine metabolic process // inferred from electronic annotation	0005739 // mitochondrion // inferred from direct assay	0003824 // catalytic activity // inferred from electronic annotation /// 0004372 // glycine hydroxymethyltransferase activity // inferred from direct assay /// 0004372 // glycine hydroxymethyltransferase activity // inferred from electronic annotation /// 0008168 // methyltransferase activity // inferred from electronic annotation /// 0016740 // transferase activity // inferred from electronic an…	acute up, long-term unchanged	1.29359	0.773042	0.0157451
Dr.10524.2.S1_a_at	wu:fj44c03	wu:fj44c03	336033	---	---	---	acute up, long-term unchanged	1.29358	0.773049	0.0215342
Dr.26396.1.S1_at	LOC100002895	novel pim oncogene family protein-like	100002895	---	---	---	acute up, long-term unchanged	1.29323	0.77326	0.00458322
Dr.16663.1.A1_at	zgc:66260	zgc:66260	100003846	---	---	0005515 // protein binding // inferred from electronic annotation /// 0008270 // zinc ion binding // inferred from electronic annotation /// 0046872 // metal ion binding // inferred from electronic annotation	acute up, long-term unchanged	1.28937	0.775571	0.00171727
Dr.12606.1.S1_at	cacna1c	calcium channel, voltage-dependent, L type, alpha 1C subunit	170581	0003007 // heart morphogenesis // inferred from mutant phenotype /// 0006810 // transport // inferred from electronic annotation /// 0006811 // ion transport // inferred from electronic annotation /// 0006816 // calcium ion transport // inferred from electronic annotation /// 0006816 // calcium ion transport // inferred from mutant phenotype /// 0008016 // regulation of heart contraction // infer…	0005891 // voltage-gated calcium channel complex // inferred by curator /// 0005891 // voltage-gated calcium channel complex // inferred from electronic annotation /// 0016020 // membrane // inferred from electronic annotation /// 0016021 // integral to membrane // inferred from electronic annotation	0005216 // ion channel activity // inferred from electronic annotation /// 0005244 // voltage-gated ion channel activity // inferred from electronic annotation /// 0005245 // voltage-gated calcium channel activity // inferred from electronic annotation /// 0005245 // voltage-gated calcium channel activity // inferred from mutant phenotype /// 0005262 // calcium channel activity // inferred from e…	acute up, long-term unchanged	1.28856	0.77606	0.0129087
Dr.5312.1.S1_at	abat	4-aminobutyrate aminotransferase	378968	0009448 // gamma-aminobutyric acid metabolic process // inferred from electronic annotation	---	0003824 // catalytic activity // inferred from electronic annotation /// 0003867 // 4-aminobutyrate transaminase activity // inferred from electronic annotation /// 0008483 // transaminase activity // inferred from electronic annotation /// 0016740 // transferase activity // inferred from electronic annotation /// 0030170 // pyridoxal phosphate binding // inferred from electronic annotation	acute up, long-term unchanged	1.28778	0.776532	0.0113921
Dr.21037.1.S1_at	mcoln2	mucolipin 2	394123	---	---	---	acute up, long-term unchanged	1.28691	0.777057	0.0119986
Dr.16841.1.A1_at	atp13a2	ATPase type 13A2	568666	0006754 // ATP biosynthetic process // inferred from electronic annotation /// 0006812 // cation transport // inferred from electronic annotation /// 0008152 // metabolic process // inferred from electronic annotation	0016020 // membrane // inferred from electronic annotation /// 0016021 // integral to membrane // inferred from electronic annotation	0000166 // nucleotide binding // inferred from electronic annotation /// 0003824 // catalytic activity // inferred from electronic annotation /// 0005524 // ATP binding // inferred from electronic annotation /// 0015662 // ATPase activity, coupled to transmembrane movement of ions, phosphorylative mechanism // inferred from electronic annotation /// 0016787 // hydrolase activity // inferred from …	acute up, long-term unchanged	1.28618	0.777493	0.00965773
Dr.5735.1.S1_at	hoxc6a	homeo box C6a	30346	0006350 // transcription // inferred from electronic annotation /// 0006355 // regulation of transcription, DNA-dependent // inferred from electronic annotation /// 0007275 // multicellular organismal development // inferred from electronic annotation /// 0045449 // regulation of transcription // inferred from electronic annotation	0005634 // nucleus // inferred from electronic annotation	0003677 // DNA binding // inferred from electronic annotation /// 0003700 // sequence-specific DNA binding transcription factor activity // inferred from electronic annotation /// 0030528 // transcription regulator activity // inferred from electronic annotation /// 0043565 // sequence-specific DNA binding // inferred from electronic annotation	acute up, long-term unchanged	1.28614	0.77752	0.0123735
Dr.7804.2.A1_at	azin1b	antizyme inhibitor 1b	317764	0006596 // polyamine biosynthetic process // inferred from electronic annotation	---	0003824 // catalytic activity // inferred from electronic annotation	acute up, long-term unchanged	1.28612	0.777533	0.0158923
Dr.25706.1.S1_at	wee2	WEE1 homolog 2 (S. pombe)	327471	0006468 // protein phosphorylation // inferred from electronic annotation /// 0007067 // mitosis // inferred from electronic annotation	0005634 // nucleus // inferred from electronic annotation	0000166 // nucleotide binding // inferred from electronic annotation /// 0000287 // magnesium ion binding // inferred from electronic annotation /// 0004672 // protein kinase activity // inferred from electronic annotation /// 0004674 // protein serine/threonine kinase activity // inferred from electronic annotation /// 0004715 // non-membrane spanning protein tyrosine kinase activity // inferred…	acute up, long-term unchanged	1.28593	0.777649	0.00859816
Dr.13745.1.A1_at	LOC100003370	Hypothetical LOC100003370	100003370	---	---	---	acute up, long-term unchanged	1.28506	0.778172	0.0132852
Dr.5070.1.S1_at	zgc:55876	zgc:55876	323700	---	---	0000166 // nucleotide binding // inferred from electronic annotation /// 0003676 // nucleic acid binding // inferred from electronic annotation	acute up, long-term unchanged	1.28464	0.778428	0.0250694
Dr.5778.1.S1_at	mstnb	myostatin b	798441	0007179 // transforming growth factor beta receptor signaling pathway // inferred from direct assay /// 0007179 // transforming growth factor beta receptor signaling pathway // non-traceable author statement /// 0007517 // muscle organ development // inferred from direct assay /// 0007519 // skeletal muscle tissue development // inferred from direct assay /// 0040007 // growth // inferred from el…	0005576 // extracellular region // inferred from electronic annotation /// 0005576 // extracellular region // non-traceable author statement /// 0005615 // extracellular space // inferred from electronic annotation	0005125 // cytokine activity // inferred from electronic annotation /// 0008083 // growth factor activity // inferred from direct assay /// 0008083 // growth factor activity // inferred from electronic annotation /// 0008083 // growth factor activity // non-traceable author statement	acute up, long-term unchanged	1.28439	0.77858	0.00717813
Dr.17543.2.S1_a_at	zgc:66160	zgc:66160	327299	---	---	---	acute up, long-term unchanged	1.28321	0.779298	0.00781215
Dr.25529.1.S1_at	phex	phosphate regulating gene with homologues to endopeptidases on the X chromosome	386969	0006508 // proteolysis // inferred from electronic annotation	---	0004222 // metalloendopeptidase activity // inferred from electronic annotation /// 0008237 // metallopeptidase activity // inferred from electronic annotation	acute up, long-term unchanged	1.28274	0.779582	0.00931066
Dr.13828.1.A1_at	---	---	---	---	0005622 // intracellular // inferred from electronic annotation	0008270 // zinc ion binding // inferred from electronic annotation	acute up, long-term unchanged	1.2826	0.779664	0.0153309
Dr.4418.1.A1_at	gdap2	ganglioside induced differentiation associated protein 2	447824	---	---	---	acute up, long-term unchanged	1.28235	0.779816	0.0330279
Dr.11303.1.S1_at	wu:fk57h01	wu:fk57h01	335701	---	---	---	acute up, long-term unchanged	1.28227	0.779869	0.0120109
Dr.8804.1.A1_at	si:dkey-178e17.4	si:dkey-178e17.4	553460	---	---	---	acute up, long-term unchanged	1.28176	0.780176	0.0362576
Dr.2618.1.A1_at	btbd10b	BTB (POZ) domain containing 10b	557247	---	---	---	acute up, long-term unchanged	1.28135	0.78043	0.0198203
Dr.15758.1.A1_at	si:ch211-153j24.6	si:ch211-153j24.6	564794	---	0005737 // cytoplasm // inferred from electronic annotation	---	acute up, long-term unchanged	1.28133	0.780437	0.0244714
Dr.11052.2.A1_at	oaz2l	ornithine decarboxylase antizyme 2, like	790945	---	---	0004857 // enzyme inhibitor activity // inferred from electronic annotation /// 0008073 // ornithine decarboxylase inhibitor activity // inferred from electronic annotation	acute up, long-term unchanged	1.27997	0.781268	0.00987715
Dr.17075.1.A1_at	---	---	---	---	---	---	acute up, long-term unchanged	1.27995	0.781281	0.0125769
Dr.888.1.S1_at	atp1a1	ATPase, Na+/K+ transporting, alpha 1 polypeptide	64612	0006754 // ATP biosynthetic process // inferred from electronic annotation /// 0006810 // transport // inferred from electronic annotation /// 0006811 // ion transport // inferred from electronic annotation /// 0006812 // cation transport // inferred from electronic annotation /// 0006813 // potassium ion transport // inferred from sequence or structural similarity /// 0006814 // sodium ion trans…	0005887 // integral to plasma membrane // inferred from sequence or structural similarity /// 0005887 // integral to plasma membrane // non-traceable author statement /// 0005890 // sodium:potassium-exchanging ATPase complex // inferred from sequence or structural similarity /// 0016020 // membrane // inferred from electronic annotation /// 0016021 // integral to membrane // inferred from electro…	0000166 // nucleotide binding // inferred from electronic annotation /// 0003824 // catalytic activity // inferred from electronic annotation /// 0005391 // sodium:potassium-exchanging ATPase activity // inferred from mutant phenotype /// 0005391 // sodium:potassium-exchanging ATPase activity // inferred from sequence or structural similarity /// 0005524 // ATP binding // inferred from electronic…	acute up, long-term unchanged	1.27964	0.781471	0.0437197
Dr.1450.1.S1_s_at	hbae3	hemoglobin alpha embryonic-3	30601	0006810 // transport // inferred from electronic annotation /// 0015671 // oxygen transport // inferred from electronic annotation	0005833 // hemoglobin complex // inferred from electronic annotation	0005344 // oxygen transporter activity // inferred from electronic annotation /// 0005506 // iron ion binding // inferred from electronic annotation /// 0019825 // oxygen binding // inferred from electronic annotation /// 0020037 // heme binding // inferred from electronic annotation /// 0046872 // metal ion binding // inferred from electronic annotation	acute up, long-term unchanged	1.27926	0.781701	0.00604505
Dr.26509.2.A1_x_at	---	---	---	---	---	---	acute up, long-term unchanged	1.27907	0.781817	0.00410698
Dr.7439.1.A1_at	mef2d	myocyte enhancer factor 2d	30580	0006350 // transcription // inferred from electronic annotation /// 0006355 // regulation of transcription, DNA-dependent // inferred from electronic annotation /// 0030241 // skeletal muscle myosin thick filament assembly // inferred from genetic interaction /// 0045449 // regulation of transcription // inferred from electronic annotation	0005634 // nucleus // inferred from electronic annotation	0003677 // DNA binding // inferred from electronic annotation /// 0003700 // sequence-specific DNA binding transcription factor activity // inferred from electronic annotation /// 0043565 // sequence-specific DNA binding // inferred from electronic annotation	acute up, long-term unchanged	1.27871	0.782037	0.0427836
Dr.5919.1.A1_at	zgc:153294	zgc:153294	767648	---	---	0000166 // nucleotide binding // inferred from electronic annotation /// 0005524 // ATP binding // inferred from electronic annotation /// 0017111 // nucleoside-triphosphatase activity // inferred from electronic annotation	acute up, long-term unchanged	1.27707	0.783045	0.00385292
Dr.1834.1.S1_at	fbxo9	F-box protein 9	325469	---	---	---	acute up, long-term unchanged	1.27647	0.78341	0.0122415
Dr.6487.1.A1_at	gphn2	gephyrin2	100007749	0006777 // Mo-molybdopterin cofactor biosynthetic process // inferred from electronic annotation /// 0032324 // molybdopterin cofactor biosynthetic process // inferred from electronic annotation	---	---	acute up, long-term unchanged	1.27637	0.78347	0.0285259
Dr.2442.1.A1_at	wu:fb48g11	wu:fb48g11	322065	---	---	---	acute up, long-term unchanged	1.27545	0.78404	0.0216174
Dr.21023.1.S1_at	gdf7	growth/differentiation factor 7	30642	0040007 // growth // inferred from electronic annotation	0005576 // extracellular region // inferred from electronic annotation	0008083 // growth factor activity // inferred from electronic annotation	acute up, long-term unchanged	1.27419	0.784811	0.0149412
Dr.26450.1.S1_at	vegfc	vascular endothelial growth factor c	403049	0001525 // angiogenesis // inferred from genetic interaction /// 0001525 // angiogenesis // inferred from mutant phenotype /// 0001946 // lymphangiogenesis // inferred from genetic interaction /// 0001946 // lymphangiogenesis // inferred from mutant phenotype /// 0002040 // sprouting angiogenesis // inferred from mutant phenotype /// 0007492 // endoderm development // inferred from mutant phenoty…	0016020 // membrane // inferred from electronic annotation	0005172 // vascular endothelial growth factor receptor binding // inferred from physical interaction /// 0008083 // growth factor activity // inferred from electronic annotation	acute up, long-term unchanged	1.27339	0.785303	0.0133898
Dr.16267.1.A1_at	---	---	---	---	---	---	acute up, long-term unchanged	1.26992	0.787449	0.0294397
Dr.18659.1.A1_at	---	---	---	---	---	---	acute up, long-term unchanged	1.26832	0.788445	0.00595388
Dr.12786.1.A1_at	dirc2	disrupted in renal carcinoma 2	447858	0055085 // transmembrane transport // inferred from electronic annotation	---	---	acute up, long-term unchanged	1.26654	0.789552	0.0078367
Dr.17515.1.A1_at	ldhbb	lactate dehydrogenase Bb	436747	0005975 // carbohydrate metabolic process // inferred from electronic annotation /// 0006096 // glycolysis // inferred from electronic annotation /// 0008152 // metabolic process // inferred from electronic annotation /// 0044262 // cellular carbohydrate metabolic process // inferred from electronic annotation /// 0055114 // oxidation reduction // inferred from electronic annotation	0005737 // cytoplasm // inferred from electronic annotation	0003824 // catalytic activity // inferred from electronic annotation /// 0004459 // L-lactate dehydrogenase activity // inferred from electronic annotation /// 0005488 // binding // inferred from electronic annotation /// 0016491 // oxidoreductase activity // inferred from electronic annotation /// 0016616 // oxidoreductase activity, acting on the CH-OH group of donors, NAD or NADP as acceptor //…	acute up, long-term unchanged	1.26653	0.789558	0.0351923
Dr.10424.1.A1_at	zgc:110182	zgc:110182	550535	---	---	---	acute up, long-term unchanged	1.266	0.789892	0.0167044
Dr.7297.1.A1_at	zgc:152869	zgc:152869	565372	0005975 // carbohydrate metabolic process // inferred from electronic annotation	---	0003824 // catalytic activity // inferred from electronic annotation /// 0004553 // hydrolase activity, hydrolyzing O-glycosyl compounds // inferred from electronic annotation /// 0043169 // cation binding // inferred from electronic annotation	acute up, long-term unchanged	1.26488	0.790589	0.0197401
Dr.26346.1.A1_at	wu:fj29h11	wu:fj29h11	335618	---	---	---	acute up, long-term unchanged	1.26418	0.791027	0.00407663
Dr.6362.1.A1_at	depdc6	DEP domain containing 6	768177	0023034 // intracellular signaling pathway // inferred from electronic annotation	---	0005515 // protein binding // inferred from electronic annotation	acute up, long-term unchanged	1.26362	0.791374	0.00583079
Dr.567.2.S1_a_at	bmp4	bone morphogenetic protein 4	30612	0001707 // mesoderm formation // inferred from mutant phenotype /// 0001947 // heart looping // inferred from genetic interaction /// 0007368 // determination of left/right symmetry // inferred from mutant phenotype /// 0007507 // heart development // inferred from expression pattern /// 0008284 // positive regulation of cell proliferation // inferred from mutant phenotype /// 0030903 // notochor…	0005576 // extracellular region // inferred from electronic annotation	0008083 // growth factor activity // inferred from electronic annotation	acute up, long-term unchanged	1.26361	0.791385	0.00420582
Dr.21004.1.S1_at	foxd1	forkhead box D1	30525	0006350 // transcription // inferred from electronic annotation /// 0006355 // regulation of transcription, DNA-dependent // inferred from electronic annotation /// 0045449 // regulation of transcription // inferred from electronic annotation	0005634 // nucleus // inferred from electronic annotation	0003677 // DNA binding // inferred from electronic annotation /// 0003700 // sequence-specific DNA binding transcription factor activity // inferred from electronic annotation /// 0043565 // sequence-specific DNA binding // inferred from electronic annotation	acute up, long-term unchanged	1.26246	0.792102	0.0214849
Dr.14056.1.A1_at	---	---	---	---	---	---	acute up, long-term unchanged	1.26241	0.792137	0.0135321
Dr.8295.2.A1_at	kif23	kinesin family member 23	30627	0000910 // cytokinesis // inferred from mutant phenotype /// 0007018 // microtubule-based movement // inferred from electronic annotation /// 0040016 // embryonic cleavage // inferred from mutant phenotype	0005634 // nucleus // inferred from direct assay /// 0005737 // cytoplasm // inferred from direct assay /// 0005874 // microtubule // inferred from direct assay /// 0005874 // microtubule // inferred from electronic annotation /// 0032154 // cleavage furrow // inferred from direct assay	0000166 // nucleotide binding // inferred from electronic annotation /// 0003774 // motor activity // inferred from electronic annotation /// 0003777 // microtubule motor activity // inferred from electronic annotation /// 0005524 // ATP binding // inferred from electronic annotation	acute up, long-term unchanged	1.25998	0.793665	0.0115286
Dr.7078.2.A1_at	znf385b	zinc finger protein 385B	368405	---	0005622 // intracellular // inferred from electronic annotation /// 0005634 // nucleus // inferred from electronic annotation	0003676 // nucleic acid binding // inferred from electronic annotation /// 0008270 // zinc ion binding // inferred from electronic annotation /// 0046872 // metal ion binding // inferred from electronic annotation	acute up, long-term unchanged	1.25981	0.793773	0.00947278
Dr.1656.1.A1_at	LOC570012	extended synaptotagmin-like protein 1-like	570012	---	---	---	acute up, long-term unchanged	1.25937	0.79405	0.0242138
Dr.7735.1.A1_at	si:dkey-13f9.5	si:dkey-13f9.5	563599	---	---	---	acute up, long-term unchanged	1.25882	0.794395	0.0207588
Dr.25203.1.S1_at	mc1r	melanocortin 1 receptor	353151	0007165 // signal transduction // inferred from electronic annotation /// 0007186 // G-protein coupled receptor protein signaling pathway // inferred from electronic annotation	0005886 // plasma membrane // inferred from electronic annotation /// 0016020 // membrane // inferred from electronic annotation /// 0016021 // integral to membrane // inferred from electronic annotation	0004871 // signal transducer activity // inferred from electronic annotation /// 0004872 // receptor activity // inferred from electronic annotation /// 0004930 // G-protein coupled receptor activity // inferred from electronic annotation /// 0004977 // melanocortin receptor activity // inferred from electronic annotation /// 0004980 // melanocyte-stimulating hormone receptor activity // inferred…	acute up, long-term unchanged	1.25645	0.795891	0.0291415
Dr.8194.1.S1_at	opn1sw1	opsin 1 (cone pigments), short-wave-sensitive 1	30582	0007165 // signal transduction // inferred from electronic annotation /// 0007186 // G-protein coupled receptor protein signaling pathway // inferred from electronic annotation /// 0007601 // visual perception // inferred from electronic annotation /// 0007601 // visual perception // non-traceable author statement /// 0007602 // phototransduction // inferred from electronic annotation /// 0018298…	0016020 // membrane // inferred from electronic annotation /// 0016021 // integral to membrane // inferred from electronic annotation /// 0016021 // integral to membrane // non-traceable author statement	0004871 // signal transducer activity // inferred from electronic annotation /// 0004872 // receptor activity // inferred from electronic annotation /// 0004930 // G-protein coupled receptor activity // inferred from electronic annotation /// 0009881 // photoreceptor activity // inferred from electronic annotation /// 0009881 // photoreceptor activity // non-traceable author statement	acute up, long-term unchanged	1.25539	0.796565	0.00882548
Dr.16757.1.A1_at	ubxn4	UBX domain protein 4	406314	---	---	---	acute up, long-term unchanged	1.25537	0.796575	0.0266411
Dr.16761.1.A1_at	---	---	---	---	---	---	acute up, long-term unchanged	1.25341	0.797824	0.011494
Dr.14294.1.A1_at	zgc:173729	zgc:173729	798311	---	---	0004867 // serine-type endopeptidase inhibitor activity // inferred from electronic annotation	acute up, long-term unchanged	1.24943	0.800363	0.0401299
Dr.15136.1.A1_at	LOC563543	inositol polyphosphate 5-phosphatase-like	563543	---	---	---	acute up, long-term unchanged	1.2491	0.800576	0.0120235
Dr.7309.1.A1_at	atxn7l2a	ataxin 7-like 2a	692316	---	---	---	acute up, long-term unchanged	1.24906	0.800599	0.0190027
Dr.24962.1.S1_at	rapsn	receptor-associated protein of the synapse, 43kD	352942	0007268 // synaptic transmission // inferred from electronic annotation	0005856 // cytoskeleton // inferred from electronic annotation /// 0030054 // cell junction // inferred from electronic annotation /// 0045202 // synapse // inferred from electronic annotation /// 0045211 // postsynaptic membrane // inferred from electronic annotation	0004872 // receptor activity // inferred from electronic annotation /// 0005488 // binding // inferred from electronic annotation /// 0005515 // protein binding // inferred from electronic annotation /// 0008270 // zinc ion binding // inferred from electronic annotation /// 0033130 // acetylcholine receptor binding // inferred from electronic annotation /// 0046872 // metal ion binding // inferre…	acute up, long-term unchanged	1.24852	0.80095	0.00458526
DrAffx.2.85.S1_at	sox4b	SRY-box containing gene 4b	393875	0031018 // endocrine pancreas development // inferred from mutant phenotype	0005634 // nucleus // inferred from electronic annotation	0003677 // DNA binding // inferred from electronic annotation	acute up, long-term unchanged	1.24699	0.801929	0.0257087
Dr.7157.1.A1_at	---	---	---	---	---	---	acute up, long-term unchanged	1.24683	0.802036	0.0318535
Dr.26487.1.S1_at	im:7138239	im:7138239	497366	---	---	---	acute up, long-term unchanged	1.2459	0.80263	0.0102965
Dr.569.1.S1_at	pou2f1a /// zgc:109809 /// zgc:136531	POU class 2 homeobox 1a /// zgc:109809 /// zgc:136531	30715 /// 664743 /// 777714	0006355 // regulation of transcription, DNA-dependent // inferred from electronic annotation /// 0045449 // regulation of transcription // inferred from electronic annotation	0005634 // nucleus // inferred from electronic annotation	0003677 // DNA binding // inferred from electronic annotation /// 0003700 // sequence-specific DNA binding transcription factor activity // inferred from electronic annotation /// 0030528 // transcription regulator activity // inferred from electronic annotation /// 0043565 // sequence-specific DNA binding // inferred from electronic annotation	acute up, long-term unchanged	1.2458	0.802697	0.0325121
Dr.18976.1.A1_at	zgc:162270	zgc:162270	100037364	---	0016020 // membrane // inferred from electronic annotation /// 0016021 // integral to membrane // inferred from electronic annotation	0005515 // protein binding // inferred from electronic annotation	acute up, long-term unchanged	1.24501	0.803203	0.00814461
Dr.12045.1.S1_at	usp25	ubiquitin specific protease 25	406790	0006511 // ubiquitin-dependent protein catabolic process // inferred from electronic annotation /// 0009953 // dorsal/ventral pattern formation // inferred from mutant phenotype	---	0004221 // ubiquitin thiolesterase activity // inferred from electronic annotation /// 0008233 // peptidase activity // inferred from electronic annotation /// 0008234 // cysteine-type peptidase activity // inferred from electronic annotation /// 0016787 // hydrolase activity // inferred from electronic annotation	acute up, long-term unchanged	1.24376	0.804016	0.0298987
Dr.3747.1.S1_at	zgc:64137	zgc:64137	799566	0045947 // negative regulation of translational initiation // inferred from electronic annotation	---	0008190 // eukaryotic initiation factor 4E binding // inferred from electronic annotation	acute up, long-term unchanged	1.24213	0.80507	0.0279405
Dr.23385.1.A1_at	pmaip1	Phorbol-12-myristate-13-acetate-induced protein 1	751765	0043065 // positive regulation of apoptosis // inferred from direct assay /// 0043280 // positive regulation of caspase activity // inferred from mutant phenotype	---	---	acute up, long-term unchanged	1.24117	0.805692	0.00967619
Dr.11999.1.A1_at	pgm2l1	phosphoglucomutase 2-like 1	449945	0005975 // carbohydrate metabolic process // inferred from electronic annotation	---	0016868 // intramolecular transferase activity, phosphotransferases // inferred from electronic annotation	acute up, long-term unchanged	1.2398	0.806579	0.0337164
Dr.11764.1.S1_at	anxa13	annexin A13	81880	---	---	0005509 // calcium ion binding // inferred from electronic annotation /// 0005544 // calcium-dependent phospholipid binding // inferred from electronic annotation	acute up, long-term unchanged	1.23848	0.807442	0.0107642
Dr.11544.1.A1_at	---	---	---	---	---	---	acute up, long-term unchanged	1.23818	0.807637	0.0198203
Dr.17128.1.A1_at	bnip2	BCL2/adenovirus E1B interacting protein 2	394197	---	---	---	acute up, long-term unchanged	1.23796	0.807781	0.0191707
Dr.8738.1.A1_at	wu:fc59c03	wu:fc59c03	325201	---	---	---	acute up, long-term unchanged	1.23787	0.807841	0.00582602
Dr.16487.1.A1_at	---	---	---	---	---	---	acute up, long-term unchanged	1.23554	0.809361	0.0146021
Dr.25706.2.S1_a_at	wee2	WEE1 homolog 2 (S. pombe)	327471	0006468 // protein phosphorylation // inferred from electronic annotation /// 0007067 // mitosis // inferred from electronic annotation	0005634 // nucleus // inferred from electronic annotation	0000166 // nucleotide binding // inferred from electronic annotation /// 0000287 // magnesium ion binding // inferred from electronic annotation /// 0004672 // protein kinase activity // inferred from electronic annotation /// 0004674 // protein serine/threonine kinase activity // inferred from electronic annotation /// 0004715 // non-membrane spanning protein tyrosine kinase activity // inferred…	acute up, long-term unchanged	1.23551	0.809385	0.0150901
Dr.19764.1.S1_at	arl8bb	ADP-ribosylation factor-like 8Bb	562445	0007264 // small GTPase mediated signal transduction // inferred from electronic annotation	0005622 // intracellular // inferred from electronic annotation	0005525 // GTP binding // inferred from electronic annotation	acute up, long-term unchanged	1.23477	0.80987	0.031247
Dr.8730.1.A1_at	zgc:158863	zgc:158863	791148	---	0005622 // intracellular // inferred from electronic annotation	0003676 // nucleic acid binding // inferred from electronic annotation	acute up, long-term unchanged	1.23418	0.810255	0.0319561
Dr.10202.1.S1_at	gabpa	GA-binding protein transcription factor, alpha subunit	58110	0006355 // regulation of transcription, DNA-dependent // inferred from electronic annotation	0005634 // nucleus // inferred from electronic annotation	0003677 // DNA binding // inferred from electronic annotation /// 0003700 // sequence-specific DNA binding transcription factor activity // inferred from electronic annotation /// 0043565 // sequence-specific DNA binding // inferred from electronic annotation	acute up, long-term unchanged	1.23396	0.810398	0.0287193
Dr.24899.1.A1_at	wu:fb15e04	wu:fb15e04	566445	---	0005882 // intermediate filament // inferred from electronic annotation	0005198 // structural molecule activity // inferred from electronic annotation	acute up, long-term unchanged	1.23375	0.810539	0.0157212
Dr.7889.1.S1_at	hmgb3b	high-mobility group box 3b	550466	---	0005634 // nucleus // inferred from electronic annotation	0003677 // DNA binding // inferred from electronic annotation	acute up, long-term unchanged	1.23306	0.810991	0.0496434
Dr.16637.1.A1_x_at	---	---	---	---	---	---	acute up, long-term unchanged	1.23206	0.811649	0.0276578
Dr.12527.1.A1_at	LOC100331988	dual specificity phosphatase 26-like	100331988	---	---	---	acute up, long-term unchanged	1.22952	0.813326	0.0162203
Dr.20530.1.A1_at	LOC100333906 /// si:ch211-234g24.1	leucine-rich repeat-containing protein 68-like /// si:ch211-234g24.1	100333906 /// 562516	---	---	---	acute up, long-term unchanged	1.22944	0.813375	0.026666
Dr.8750.1.A1_at	---	---	---	---	---	---	acute up, long-term unchanged	1.22845	0.814035	0.0276414
Dr.24387.1.A1_at	adam10a	a disintegrin and metalloprotease domain 10a	566044	0006508 // proteolysis // inferred from electronic annotation	---	0004222 // metalloendopeptidase activity // inferred from electronic annotation /// 0008233 // peptidase activity // inferred from electronic annotation /// 0008237 // metallopeptidase activity // inferred from electronic annotation /// 0008270 // zinc ion binding // inferred from electronic annotation /// 0016787 // hydrolase activity // inferred from electronic annotation /// 0046872 // metal i…	acute up, long-term unchanged	1.22392	0.817048	0.0225505
Dr.7876.1.S1_at	blcap	bladder cancer associated protein	57918	---	0016020 // membrane // inferred from electronic annotation /// 0016021 // integral to membrane // inferred from electronic annotation	---	acute up, long-term unchanged	1.21948	0.82002	0.0480257
Dr.14365.1.S1_at	si:dkeyp-89c11.3	si:dkeyp-89c11.3	557032	0006629 // lipid metabolic process // inferred from electronic annotation /// 0006637 // acyl-CoA metabolic process // inferred from electronic annotation	---	0016290 // palmitoyl-CoA hydrolase activity // inferred from electronic annotation /// 0016740 // transferase activity // inferred from electronic annotation /// 0016787 // hydrolase activity // inferred from electronic annotation /// 0016790 // thiolester hydrolase activity // inferred from electronic annotation	acute up, long-term unchanged	1.21774	0.821194	0.0105029
Dr.893.1.S1_at	zgc:56112	zgc:56112	393164	0006810 // transport // inferred from electronic annotation /// 0015031 // protein transport // inferred from electronic annotation	0005737 // cytoplasm // inferred from electronic annotation /// 0005768 // endosome // inferred from electronic annotation /// 0005829 // cytosol // inferred from electronic annotation /// 0016020 // membrane // inferred from electronic annotation /// 0031902 // late endosome membrane // inferred from electronic annotation	---	acute up, long-term unchanged	1.21711	0.821617	0.045434
Dr.19238.1.S1_at	ctsd	cathepsin D	65225	0006508 // proteolysis // inferred from electronic annotation /// 0009617 // response to bacterium // inferred from direct assay	---	0004190 // aspartic-type endopeptidase activity // inferred from electronic annotation /// 0008233 // peptidase activity // inferred from electronic annotation /// 0016787 // hydrolase activity // inferred from electronic annotation	acute up, long-term unchanged	1.21663	0.821946	0.0374098
Dr.11052.1.S1_at	oaz2l	ornithine decarboxylase antizyme 2, like	790945	---	---	0004857 // enzyme inhibitor activity // inferred from electronic annotation /// 0008073 // ornithine decarboxylase inhibitor activity // inferred from electronic annotation	acute up, long-term unchanged	1.21658	0.821975	0.0200027
Dr.20689.1.A1_at	---	---	---	---	---	---	acute up, long-term unchanged	1.21343	0.824114	0.0342554
Dr.14810.1.A1_at	tmem144b	transmembrane protein 144b	449810	---	---	---	acute up, long-term unchanged	1.21289	0.824476	0.0149952
Dr.25553.1.A1_at	mmp14a	matrix metalloproteinase 14a (membrane-inserted)	373882	0001666 // response to hypoxia // inferred from direct assay /// 0006508 // proteolysis // inferred from electronic annotation /// 0008152 // metabolic process // inferred from electronic annotation /// 0009948 // anterior/posterior axis specification // inferred from mutant phenotype /// 0030010 // establishment of cell polarity // inferred from genetic interaction /// 0042074 // cell migration …	0031012 // extracellular matrix // inferred from electronic annotation	0004222 // metalloendopeptidase activity // inferred from electronic annotation /// 0005509 // calcium ion binding // inferred from electronic annotation /// 0008233 // peptidase activity // inferred from electronic annotation /// 0008237 // metallopeptidase activity // inferred from electronic annotation /// 0008237 // metallopeptidase activity // non-traceable author statement /// 0008270 // zi…	acute up, long-term unchanged	1.2072	0.828363	0.0488147
Dr.5748.1.S1_at	rag1	recombination activating gene 1	30663	0006310 // DNA recombination // inferred from electronic annotation /// 0010390 // histone monoubiquitination // inferred from sequence or structural similarity /// 0016568 // chromatin modification // inferred from electronic annotation /// 0030183 // B cell differentiation // inferred from sequence or structural similarity /// 0033077 // T cell differentiation in thymus // inferred from sequenc…	0005634 // nucleus // inferred from electronic annotation /// 0005634 // nucleus // inferred from sequence or structural similarity	0003677 // DNA binding // inferred from electronic annotation /// 0003824 // catalytic activity // inferred from electronic annotation /// 0004518 // nuclease activity // inferred from electronic annotation /// 0004519 // endonuclease activity // inferred from electronic annotation /// 0004519 // endonuclease activity // inferred from sequence or structural similarity /// 0004842 // ubiquitin-pro…	acute up, long-term unchanged	1.19764	0.834976	0.016311
Dr.13578.1.A1_at	wu:fc56f04	wu:fc56f04	562152	---	---	---	acute up, long-term unchanged	1.19486	0.836921	0.0493066
Dr.10411.1.A1_at	---	---	---	---	---	---	acute up, long-term unchanged	1.19409	0.837459	0.0401866
Dr.18181.1.S1_a_at	---	---	---	---	---	---	acute up, long-term unchanged	1.1922	0.838786	0.0456268
Dr.5560.1.S1_at	zgc:92765	zgc:92765	436832	---	0016021 // integral to membrane // inferred from electronic annotation	---	acute up, long-term unchanged	1.18387	0.844686	0.0241392
Dr.21926.1.A1_at	wu:fc83e10	wu:fc83e10	325496	---	---	---	acute up, long-term unchanged	1.17202	0.853231	0.0493453
Dr.7634.1.A1_at	hpx	hemopexin	327588	0006810 // transport // inferred from electronic annotation /// 0042221 // response to chemical stimulus // inferred from direct assay	0005576 // extracellular region // inferred from electronic annotation	0046872 // metal ion binding // inferred from electronic annotation	acute up, long-term unchanged	1.15943	0.862491	0.0322301
Dr.4175.1.A1_at	prkab1b	protein kinase, AMP-activated, beta 1 non-catalytic subunit, b	335232	---	---	0016301 // kinase activity // inferred from electronic annotation	acute down, long-term unchanged	0.866757	1.15373	0.0334733
Dr.17451.1.A1_at	---	---	---	---	---	---	acute down, long-term unchanged	0.847172	1.1804	0.0345715
Dr.9424.1.S1_at	rnf7	ring finger protein 7	503534	---	---	0005515 // protein binding // inferred from electronic annotation /// 0008270 // zinc ion binding // inferred from electronic annotation /// 0046872 // metal ion binding // inferred from electronic annotation	acute down, long-term unchanged	0.845912	1.18216	0.0333415
Dr.18105.1.A1_at	nmt2	N-myristoyltransferase 2	556483	0006499 // N-terminal protein myristoylation // inferred from electronic annotation	---	0004379 // glycylpeptide N-tetradecanoyltransferase activity // inferred from electronic annotation /// 0008415 // acyltransferase activity // inferred from electronic annotation /// 0016740 // transferase activity // inferred from electronic annotation	acute down, long-term unchanged	0.845747	1.18239	0.0314384
Dr.8010.1.S1_at	zgc:163000	zgc:163000	569482	0006121 // mitochondrial electron transport, succinate to ubiquinone // inferred from sequence or structural similarity /// 0018293 // protein-FAD linkage // inferred from sequence or structural similarity	0005739 // mitochondrion // inferred from electronic annotation /// 0005739 // mitochondrion // inferred from sequence or structural similarity	---	acute down, long-term unchanged	0.844598	1.184	0.046056
Dr.8135.1.S1_at	psme1	proteasome activator subunit 1	30648	---	0000502 // proteasome complex // inferred from electronic annotation /// 0008537 // proteasome activator complex // inferred from electronic annotation	---	acute down, long-term unchanged	0.844317	1.18439	0.0363277
Dr.18369.1.S1_at	zgc:110196	zgc:110196	550526	0015031 // protein transport // inferred from electronic annotation	0005743 // mitochondrial inner membrane // inferred from electronic annotation /// 0016020 // membrane // inferred from electronic annotation /// 0016021 // integral to membrane // inferred from electronic annotation	0008565 // protein transporter activity // inferred from electronic annotation	acute down, long-term unchanged	0.843294	1.18583	0.0385789
Dr.2531.2.S1_at	LOC100150924	DNA-directed DNA polymerase gamma-like	100150924	---	---	---	acute down, long-term unchanged	0.841525	1.18832	0.0242345
Dr.17260.1.A1_at	zgc:112071	zgc:112071	550339	---	---	---	acute down, long-term unchanged	0.837767	1.19365	0.0181847
Dr.2809.1.A1_a_at	---	---	---	---	---	---	acute down, long-term unchanged	0.836633	1.19527	0.0137725
Dr.16573.3.S1_x_at	znhit1	zinc finger, HIT-type containing 1	407699	---	---	---	acute down, long-term unchanged	0.835509	1.19688	0.0109658
Dr.26087.1.A1_at	---	---	---	---	---	---	acute down, long-term unchanged	0.835191	1.19733	0.04051
Dr.101.1.A1_at	si:ch211-146l10.2	si:ch211-146l10.2	563215	---	---	---	acute down, long-term unchanged	0.834722	1.198	0.0320128
Dr.15071.1.A1_at	LOC100329277	hypothetical protein LOC100329277	100329277	---	---	---	acute down, long-term unchanged	0.833037	1.20043	0.0303702
Dr.11424.1.A1_at	LOC555630	hypothetical LOC555630	555630	---	---	---	acute down, long-term unchanged	0.832152	1.2017	0.0159735
Dr.138.1.A1_a_at	fam192a	family with sequence similarity 192, member A	334752	---	---	---	acute down, long-term unchanged	0.831735	1.20231	0.0495171
Dr.4101.1.S1_at	bcas2	breast carcinoma amplified sequence 2	493614	0006397 // mRNA processing // inferred from electronic annotation /// 0008380 // RNA splicing // inferred from electronic annotation	0005634 // nucleus // inferred from electronic annotation /// 0005681 // spliceosomal complex // inferred from electronic annotation	---	acute down, long-term unchanged	0.830959	1.20343	0.0367107
Dr.5393.1.A1_at	si:dkey-256k13.1	si:dkey-256k13.1	558466	0008152 // metabolic process // inferred from electronic annotation	---	0000166 // nucleotide binding // inferred from electronic annotation /// 0004849 // uridine kinase activity // inferred from electronic annotation /// 0005524 // ATP binding // inferred from electronic annotation /// 0016301 // kinase activity // inferred from electronic annotation /// 0016740 // transferase activity // inferred from electronic annotation /// 0016773 // phosphotransferase activit…	acute down, long-term unchanged	0.830862	1.20357	0.0496434
Dr.9222.1.A1_at	jkamp	jnk1/mapk8-associated membrane protein	393454	---	---	---	acute down, long-term unchanged	0.830337	1.20433	0.0416681
Dr.18465.1.A1_at	zdhhc3	zinc finger, DHHC-type containing 3	436998	---	---	0008270 // zinc ion binding // inferred from electronic annotation /// 0046872 // metal ion binding // inferred from electronic annotation	acute down, long-term unchanged	0.829384	1.20571	0.0201814
Dr.3508.1.S1_at	zgc:101819	zgc:101819	100002184	---	---	---	acute down, long-term unchanged	0.827615	1.20829	0.0437521
Dr.5284.1.S1_at	taf7	TAF7 RNA polymerase II, TATA box binding protein (TBP)-associated factor	100002261	0006367 // transcription initiation from RNA polymerase II promoter // inferred from electronic annotation	0005669 // transcription factor TFIID complex // inferred from electronic annotation	0016251 // general RNA polymerase II transcription factor activity // inferred from electronic annotation	acute down, long-term unchanged	0.827056	1.20911	0.0243554
Dr.7238.1.A1_at	---	---	---	---	---	---	acute down, long-term unchanged	0.826794	1.20949	0.0414435
Dr.3545.1.A1_at	zgc:92664	zgc:92664	436695	---	---	---	acute down, long-term unchanged	0.826743	1.20957	0.038268
Dr.14818.1.A1_at	znrd1	zinc ribbon domain containing 1	541428	0045449 // regulation of transcription // inferred from electronic annotation	---	0003676 // nucleic acid binding // inferred from electronic annotation /// 0008270 // zinc ion binding // inferred from electronic annotation /// 0030528 // transcription regulator activity // inferred from electronic annotation	acute down, long-term unchanged	0.826687	1.20965	0.0294282
Dr.14844.1.S1_at	LOC798425	Component of oligomeric golgi complex 6	798425	---	---	---	acute down, long-term unchanged	0.825419	1.21151	0.0250514
Dr.19005.1.A1_at	zgc:154077	zgc:154077	777745	---	---	---	acute down, long-term unchanged	0.822633	1.21561	0.0457076
Dr.15534.1.A1_at	med24	mediator complex subunit 24	323621	0006350 // transcription // inferred from electronic annotation /// 0007275 // multicellular organismal development // inferred from electronic annotation /// 0007399 // nervous system development // inferred from electronic annotation /// 0030154 // cell differentiation // inferred from electronic annotation /// 0045449 // regulation of transcription // inferred from electronic annotation /// 00…	0005634 // nucleus // inferred from electronic annotation	---	acute down, long-term unchanged	0.822246	1.21618	0.0314384
Dr.19449.1.S1_at	zgc:162938	zgc:162938	570477	0045454 // cell redox homeostasis // inferred from electronic annotation	---	0016209 // antioxidant activity // inferred from electronic annotation /// 0016491 // oxidoreductase activity // inferred from electronic annotation /// 0051920 // peroxiredoxin activity // inferred from electronic annotation	acute down, long-term unchanged	0.821917	1.21667	0.0242316
Dr.16813.1.A1_at	zgc:153165	zgc:153165	751762	---	---	---	acute down, long-term unchanged	0.820801	1.21832	0.014555
Dr.12883.1.S1_at	saal1	serum amyloid A-like 1	393104	0006953 // acute-phase response // inferred from electronic annotation	0005576 // extracellular region // inferred from electronic annotation	0005488 // binding // inferred from electronic annotation	acute down, long-term unchanged	0.82047	1.21881	0.0473511
Dr.26367.1.A1_at	grb2	growth factor receptor-bound protein 2	406308	---	---	0004872 // receptor activity // inferred from electronic annotation /// 0005515 // protein binding // inferred from electronic annotation	acute down, long-term unchanged	0.820275	1.2191	0.0387195
Dr.25757.1.S1_at	zgc:64106	zgc:64106	393348	0008152 // metabolic process // inferred from electronic annotation /// 0055114 // oxidation reduction // inferred from electronic annotation	---	0003824 // catalytic activity // inferred from electronic annotation /// 0005488 // binding // inferred from electronic annotation /// 0016491 // oxidoreductase activity // inferred from electronic annotation	acute down, long-term unchanged	0.819167	1.22075	0.0137572
Dr.23861.1.A1_at	si:ch73-123i13.4	si:ch73-123i13.4	553066	---	---	---	acute down, long-term unchanged	0.818554	1.22167	0.0455855
Dr.3287.1.A1_at	atxn7l3	ataxin 7-like 3	368510	0006350 // transcription // inferred from electronic annotation /// 0016568 // chromatin modification // inferred from electronic annotation /// 0045449 // regulation of transcription // inferred from electronic annotation /// 0045893 // positive regulation of transcription, DNA-dependent // inferred from sequence or structural similarity	0000124 // SAGA complex // inferred from sequence or structural similarity /// 0005634 // nucleus // inferred from electronic annotation	0003713 // transcription coactivator activity // inferred from sequence or structural similarity /// 0046872 // metal ion binding // inferred from electronic annotation	acute down, long-term unchanged	0.818372	1.22194	0.0200027
Dr.24928.1.S1_at	---	---	---	---	---	---	acute down, long-term unchanged	0.818071	1.22239	0.0189594
Dr.13300.1.S1_at	zgc:73356	zgc:73356	393777	0006810 // transport // inferred from electronic annotation /// 0015031 // protein transport // inferred from electronic annotation /// 0055085 // transmembrane transport // inferred from electronic annotation	0005739 // mitochondrion // inferred from electronic annotation /// 0005743 // mitochondrial inner membrane // inferred from electronic annotation /// 0016020 // membrane // inferred from electronic annotation	---	acute down, long-term unchanged	0.818044	1.22243	0.0115149
Dr.4561.2.A1_at	cops2	COP9 constitutive photomorphogenic homolog subunit 2 (Arabidopsis)	415145	---	0005634 // nucleus // inferred from electronic annotation /// 0005737 // cytoplasm // inferred from electronic annotation /// 0008180 // signalosome // inferred from electronic annotation	0005488 // binding // inferred from electronic annotation	acute down, long-term unchanged	0.817932	1.2226	0.041026
Dr.15752.1.S1_at	zgc:162401	zgc:162401	100037328	0006412 // translation // inferred from electronic annotation	0005622 // intracellular // inferred from electronic annotation /// 0005840 // ribosome // inferred from electronic annotation /// 0030529 // ribonucleoprotein complex // inferred from electronic annotation	0003735 // structural constituent of ribosome // inferred from electronic annotation	acute down, long-term unchanged	0.817844	1.22273	0.0425785
Dr.17443.1.S1_at	atpif1	ATPase inhibitory factor 1	100037369	0045980 // negative regulation of nucleotide metabolic process // inferred from electronic annotation	0005739 // mitochondrion // inferred from electronic annotation	0004857 // enzyme inhibitor activity // inferred from electronic annotation	acute down, long-term unchanged	0.817467	1.22329	0.0229556
Dr.1164.1.S1_at	cyfip1	cytoplasmic FMR1 interacting protein 1	336613	0007275 // multicellular organismal development // inferred from electronic annotation /// 0007399 // nervous system development // inferred from electronic annotation /// 0008360 // regulation of cell shape // inferred from electronic annotation /// 0030032 // lamellipodium assembly // inferred from sequence or structural similarity /// 0030154 // cell differentiation // inferred from electronic…	0005737 // cytoplasm // inferred from electronic annotation /// 0005737 // cytoplasm // inferred from sequence or structural similarity /// 0005737 // cytoplasm // non-traceable author statement	0003779 // actin binding // inferred from electronic annotation /// 0051015 // actin filament binding // inferred from sequence or structural similarity	acute down, long-term unchanged	0.81731	1.22353	0.0143607
Dr.15761.1.A1_at	si:dkey-202b22.6	si:dkey-202b22.6	562816	---	---	---	acute down, long-term unchanged	0.817153	1.22376	0.0417941
Dr.5906.1.A1_at	trmt5	TRM5 tRNA methyltransferase 5 homolog (S. cerevisiae)	564078	---	---	0008168 // methyltransferase activity // inferred from electronic annotation /// 0016740 // transferase activity // inferred from electronic annotation	acute down, long-term unchanged	0.814543	1.22768	0.0178419
Dr.6296.1.S1_at	rab28	RAB28, member RAS oncogene family	326923	0007264 // small GTPase mediated signal transduction // inferred from electronic annotation	---	0000166 // nucleotide binding // inferred from electronic annotation /// 0005525 // GTP binding // inferred from electronic annotation	acute down, long-term unchanged	0.814217	1.22817	0.00947957
Dr.26532.1.A1_at	zgc:101819	zgc:101819	100002184	---	---	---	acute down, long-term unchanged	0.813884	1.22868	0.0164015
Dr.22748.1.A1_at	wdr41	WD repeat domain 41	571294	---	---	---	acute down, long-term unchanged	0.813236	1.22966	0.0136346
Dr.12443.2.S1_at	fam96b	family with sequence similarity 96, member B	436722	---	---	---	acute down, long-term unchanged	0.813099	1.22986	0.018877
Dr.1949.1.A1_at	wu:fb38h01	wu:fb38h01	321941	---	---	---	acute down, long-term unchanged	0.812776	1.23035	0.0388291
Dr.15916.1.S1_at	LOC560758	hypothetical LOC560758	560758	---	---	---	acute down, long-term unchanged	0.812486	1.23079	0.00694722
Dr.16096.1.S1_at	---	---	---	---	---	---	acute down, long-term unchanged	0.812235	1.23117	0.0210698
Dr.1491.1.S1_at	gcsha	glycine cleavage system protein H (aminomethyl carrier), a	541329	0006546 // glycine catabolic process // inferred from electronic annotation /// 0019464 // glycine decarboxylation via glycine cleavage system // inferred from electronic annotation	0005739 // mitochondrion // inferred from electronic annotation /// 0005960 // glycine cleavage complex // inferred from electronic annotation	---	acute down, long-term unchanged	0.811384	1.23246	0.0308408
Dr.3025.3.S1_at	LOC100006895	A2ml protein-like	100006895	0001889 // liver development // inferred from mutant phenotype	0005576 // extracellular region // inferred from electronic annotation /// 0005615 // extracellular space // inferred from electronic annotation	0004866 // endopeptidase inhibitor activity // inferred from electronic annotation /// 0005515 // protein binding // inferred from electronic annotation	acute down, long-term unchanged	0.810507	1.2338	0.0357939
Dr.7938.1.S1_at	hmgcl	3-hydroxymethyl-3-methylglutaryl-Coenzyme A lyase (hydroxymethylglutaricaciduria)	394190	0008152 // metabolic process // inferred from electronic annotation	---	0003824 // catalytic activity // inferred from electronic annotation /// 0004419 // hydroxymethylglutaryl-CoA lyase activity // inferred from electronic annotation /// 0016829 // lyase activity // inferred from electronic annotation	acute down, long-term unchanged	0.810463	1.23386	0.0434476
Dr.2563.1.A1_at	LOC100005466 /// wu:fb99f06	hypothetical protein LOC100005466 /// wu:fb99f06	100005466 /// 562691	---	0005622 // intracellular // inferred from electronic annotation	0003676 // nucleic acid binding // inferred from electronic annotation /// 0008270 // zinc ion binding // inferred from electronic annotation	acute down, long-term unchanged	0.810384	1.23398	0.0341199
Dr.4621.1.S1_at	pip5k2	phosphatidylinositol-4-phosphate 5-kinase, type II	373124	0046488 // phosphatidylinositol metabolic process // inferred from electronic annotation	0005737 // cytoplasm // inferred from electronic annotation /// 0016020 // membrane // inferred from electronic annotation	0000166 // nucleotide binding // inferred from electronic annotation /// 0005524 // ATP binding // inferred from electronic annotation /// 0016301 // kinase activity // inferred from electronic annotation /// 0016307 // phosphatidylinositol phosphate kinase activity // inferred from electronic annotation /// 0016309 // 1-phosphatidylinositol-5-phosphate 4-kinase activity // inferred from electron…	acute down, long-term unchanged	0.810184	1.23429	0.0184528
Dr.7717.2.A1_at	grb2	growth factor receptor-bound protein 2	406308	---	---	0004872 // receptor activity // inferred from electronic annotation /// 0005515 // protein binding // inferred from electronic annotation	acute down, long-term unchanged	0.809652	1.2351	0.037687
Dr.20399.2.S1_at	zgc:103633	zgc:103633	493610	0006350 // transcription // inferred from electronic annotation /// 0045449 // regulation of transcription // inferred from electronic annotation	0005634 // nucleus // inferred from electronic annotation	---	acute down, long-term unchanged	0.809152	1.23586	0.0315996
Dr.18514.1.S1_at	zgc:92739	zgc:92739	436849	---	---	---	acute down, long-term unchanged	0.809141	1.23588	0.0446679
Dr.13956.2.A1_at	lmo7a	LIM domain only 7a	553341	---	---	0005515 // protein binding // inferred from electronic annotation /// 0008270 // zinc ion binding // inferred from electronic annotation /// 0046872 // metal ion binding // inferred from electronic annotation	acute down, long-term unchanged	0.808348	1.23709	0.0113475
Dr.4321.1.A1_at	zgc:136858	zgc:136858	678543	---	---	0016798 // hydrolase activity, acting on glycosyl bonds // inferred from electronic annotation	acute down, long-term unchanged	0.806357	1.24015	0.0154367
Dr.5361.1.A1_at	lix1l	Lix1 homolog (mouse)-like	572161	---	---	---	acute down, long-term unchanged	0.806135	1.24049	0.0452702
Dr.15664.1.A1_at	pex19	peroxisomal biogenesis factor 19	324778	---	0005777 // peroxisome // inferred from electronic annotation	---	acute down, long-term unchanged	0.806108	1.24053	0.00442302
Dr.17198.1.A1_at	sh2d5	SH2 domain containing 5	541529	---	---	---	acute down, long-term unchanged	0.805755	1.24107	0.0368284
Dr.16822.1.A1_at	cwf19l1	CWF19-like 1, cell cycle control	387304	---	---	0003824 // catalytic activity // inferred from electronic annotation	acute down, long-term unchanged	0.805703	1.24115	0.0223074
Dr.13991.1.S1_at	sub1	SUB1 homolog (S. cerevisiae)	436778	0006355 // regulation of transcription, DNA-dependent // inferred from electronic annotation	---	0003677 // DNA binding // inferred from electronic annotation /// 0003713 // transcription coactivator activity // inferred from electronic annotation /// 0005488 // binding // inferred from electronic annotation	acute down, long-term unchanged	0.80498	1.24227	0.00990351
Dr.8844.1.S1_at	---	---	---	---	---	---	acute down, long-term unchanged	0.804473	1.24305	0.0135276
Dr.15527.1.A1_at	zgc:113138	zgc:113138	503604	0006388 // tRNA splicing, via endonucleolytic cleavage and ligation // inferred from electronic annotation /// 0008033 // tRNA processing // inferred from electronic annotation	---	0000215 // tRNA 2'-phosphotransferase activity // inferred from electronic annotation /// 0016740 // transferase activity // inferred from electronic annotation /// 0016772 // transferase activity, transferring phosphorus-containing groups // inferred from electronic annotation	acute down, long-term unchanged	0.804384	1.24319	0.0486436
Dr.14445.1.S1_at	tmem126a	transmembrane protein 126A	393771	---	0016021 // integral to membrane // inferred from electronic annotation	---	acute down, long-term unchanged	0.802204	1.24657	0.00987984
Dr.2356.1.S1_at	zgc:55695	zgc:55695	394064	0006139 // nucleobase, nucleoside, nucleotide and nucleic acid metabolic process // inferred from electronic annotation /// 0006396 // RNA processing // inferred from electronic annotation	0000176 // nuclear exosome (RNase complex) // inferred from electronic annotation /// 0005622 // intracellular // inferred from electronic annotation	0003676 // nucleic acid binding // inferred from electronic annotation /// 0008408 // 3'-5' exonuclease activity // inferred from electronic annotation	acute down, long-term unchanged	0.801834	1.24714	0.0341541
Dr.15892.1.S1_at	med22	mediator complex subunit 22	415234	0006350 // transcription // inferred from electronic annotation /// 0006357 // regulation of transcription from RNA polymerase II promoter // inferred from electronic annotation /// 0045449 // regulation of transcription // inferred from electronic annotation	0005634 // nucleus // inferred from electronic annotation /// 0016592 // mediator complex // inferred from electronic annotation	0016455 // RNA polymerase II transcription mediator activity // inferred from electronic annotation	acute down, long-term unchanged	0.801766	1.24725	0.0213436
Dr.20167.4.S1_at	si:dkey-147f20.5	si:dkey-147f20.5	100005387	---	---	---	acute down, long-term unchanged	0.801336	1.24792	0.0191707
Dr.16809.1.S1_at	si:dkey-8l13.1	si:dkey-8l13.1	562301	---	---	0004180 // carboxypeptidase activity // inferred from electronic annotation	acute down, long-term unchanged	0.801124	1.24825	0.0410129
Dr.11990.1.A1_at	---	---	---	---	---	---	acute down, long-term unchanged	0.800721	1.24887	0.0133549
Dr.25660.1.A1_at	zgc:174648 /// zgc:174653	zgc:174648 /// zgc:174653	100141328 /// 100141329	---	0005622 // intracellular // inferred from electronic annotation	0003676 // nucleic acid binding // inferred from electronic annotation /// 0008270 // zinc ion binding // inferred from electronic annotation	acute down, long-term unchanged	0.800312	1.24951	0.0134632
Dr.14775.2.A1_at	---	---	---	---	---	---	acute down, long-term unchanged	0.80005	1.24992	0.0188373
Dr.3838.1.A1_at	polr1c	polymerase (RNA) I polypeptide C	393538	0006350 // transcription // inferred from electronic annotation	---	0003677 // DNA binding // inferred from electronic annotation /// 0003899 // DNA-directed RNA polymerase activity // inferred from electronic annotation /// 0046983 // protein dimerization activity // inferred from electronic annotation	acute down, long-term unchanged	0.799863	1.25021	0.020064
Dr.14775.1.A1_at	---	---	---	---	---	---	acute down, long-term unchanged	0.7993	1.25109	0.0182791
Dr.16141.1.A1_at	smarcb1a	SWI/SNF related, matrix associated, actin dependent regulator of chromatin, subfamily b, member 1a	799716	0006338 // chromatin remodeling // inferred from electronic annotation /// 0006350 // transcription // inferred from electronic annotation /// 0045449 // regulation of transcription // inferred from electronic annotation	0000228 // nuclear chromosome // inferred from electronic annotation /// 0005634 // nucleus // inferred from electronic annotation /// 0016585 // chromatin remodeling complex // inferred from electronic annotation	---	acute down, long-term unchanged	0.799109	1.25139	0.0102506
Dr.14729.1.S1_at	LOC100332062	hypothetical protein LOC100332062	100332062	---	---	---	acute down, long-term unchanged	0.798727	1.25199	0.0157653
Dr.400.1.A1_at	nenf	neuron derived neurotrophic factor	571299	---	---	0020037 // heme binding // inferred from electronic annotation	acute down, long-term unchanged	0.798521	1.25231	0.0168716
Dr.12757.1.A1_at	LOC100148274	zinc finger protein 502-like	100148274	---	---	---	acute down, long-term unchanged	0.798286	1.25268	0.011103
Dr.12362.1.A1_at	cutl1	cut-like 1 (Drosophila)	445120	0006891 // intra-Golgi vesicle-mediated transport // inferred from electronic annotation	0030173 // integral to Golgi membrane // inferred from electronic annotation	---	acute down, long-term unchanged	0.798257	1.25273	0.012531
DrAffx.2.93.S1_at	ihha	Indian hedgehog homolog a	619520	0006508 // proteolysis // inferred from electronic annotation /// 0007154 // cell communication // inferred from electronic annotation /// 0007267 // cell-cell signaling // inferred from electronic annotation /// 0007275 // multicellular organismal development // inferred from electronic annotation /// 0016539 // intein-mediated protein splicing // inferred from electronic annotation /// 0048795 …	0005886 // plasma membrane // inferred from electronic annotation /// 0016020 // membrane // inferred from electronic annotation	0008233 // peptidase activity // inferred from electronic annotation /// 0016787 // hydrolase activity // inferred from electronic annotation	acute down, long-term unchanged	0.796303	1.2558	0.0192932
Dr.19446.2.S1_a_at	pcmt	l-isoaspartyl protein carboxyl methyltransferase	30751	0006464 // protein modification process // inferred from electronic annotation	0005737 // cytoplasm // inferred from electronic annotation	0004719 // protein-L-isoaspartate (D-aspartate) O-methyltransferase activity // inferred from electronic annotation /// 0008168 // methyltransferase activity // inferred from electronic annotation /// 0016740 // transferase activity // inferred from electronic annotation	acute down, long-term unchanged	0.796269	1.25586	0.029746
Dr.5867.1.S1_at	zgc:73111	zgc:73111	393689	---	---	---	acute down, long-term unchanged	0.796249	1.25589	0.0297492
Dr.15340.1.S1_at	zgc:162634	zgc:162634	555881	---	---	---	acute down, long-term unchanged	0.795961	1.25634	0.0233031
Dr.2511.1.A1_at	zgc:153206	zgc:153206	767788	---	---	---	acute down, long-term unchanged	0.795755	1.25667	0.0245945
Dr.64.1.A1_at	sgcb	sarcoglycan, beta (dystrophin-associated glycoprotein)	559788	0007010 // cytoskeleton organization // inferred from electronic annotation	0016010 // dystrophin-associated glycoprotein complex // non-traceable author statement /// 0016012 // sarcoglycan complex // inferred from electronic annotation /// 0016021 // integral to membrane // inferred from electronic annotation /// 0042383 // sarcolemma // inferred from direct assay	---	acute down, long-term unchanged	0.795429	1.25718	0.0192819
Dr.18554.1.A1_at	LOC100331141	hypothetical protein LOC100331141	100331141	---	---	---	acute down, long-term unchanged	0.794135	1.25923	0.0142964
Dr.17583.2.A1_at	mecr	mitochondrial trans-2-enoyl-CoA reductase	550550	0006633 // fatty acid biosynthetic process // inferred from electronic annotation /// 0008152 // metabolic process // inferred from electronic annotation /// 0008610 // lipid biosynthetic process // inferred from electronic annotation /// 0055114 // oxidation reduction // inferred from electronic annotation	0005739 // mitochondrion // inferred from electronic annotation	0003824 // catalytic activity // inferred from electronic annotation /// 0005488 // binding // inferred from electronic annotation /// 0008270 // zinc ion binding // inferred from electronic annotation /// 0016491 // oxidoreductase activity // inferred from electronic annotation /// 0019166 // trans-2-enoyl-CoA reductase (NADPH) activity // inferred from electronic annotation	acute down, long-term unchanged	0.792968	1.26108	0.00344075
Dr.25622.1.A1_at	LOC100332092	CD300 molecule-like family member d-like	100332092	---	---	---	acute down, long-term unchanged	0.792892	1.26121	0.0485132
Dr.10136.2.S1_at	arpc3	actin related protein 2/3 complex, subunit 3	415204	0030833 // regulation of actin filament polymerization // inferred from electronic annotation	0005856 // cytoskeleton // inferred from electronic annotation	---	acute down, long-term unchanged	0.792456	1.2619	0.0141885
Dr.19639.1.S1_at	myo18l2	myosin XVIII-like 2	566880	---	---	---	acute down, long-term unchanged	0.792363	1.26205	0.0188993
Dr.6987.1.A1_at	wu:fe05a04	wu:fe05a04	100007321	---	---	---	acute down, long-term unchanged	0.792011	1.26261	0.0103599
Dr.16695.1.A1_at	zgc:103692	zgc:103692	449772	---	---	---	acute down, long-term unchanged	0.791358	1.26365	0.0287853
Dr.25202.1.A1_s_at	znf259	zinc finger protein 259	406382	---	---	0005515 // protein binding // inferred from electronic annotation /// 0008270 // zinc ion binding // inferred from electronic annotation	acute down, long-term unchanged	0.7907	1.2647	0.0215457
Dr.14066.1.A1_at	pds5b	PDS5, regulator of cohesion maintenance, homolog B (S. cerevisiae)	565592	---	---	---	acute down, long-term unchanged	0.790667	1.26475	0.00667622
Dr.19420.1.A1_at	---	---	---	---	---	---	acute down, long-term unchanged	0.790482	1.26505	0.0492523
Dr.20940.1.S1_at	LOC402855	hypothetical protein LOC402855	402855	---	---	---	acute down, long-term unchanged	0.790291	1.26536	0.0334042
Dr.3799.1.S1_at	zgc:64012	zgc:64012	406638	---	---	0005525 // GTP binding // inferred from electronic annotation	acute down, long-term unchanged	0.790071	1.26571	0.0336395
Dr.6117.1.S1_at	LOC100333893 /// zgc:173702 /// zgc:173706 /// zgc:173709 /// zgc:173716 /// zgc:174702 /// zgc:174704	zinc finger protein 300-like /// zgc:173702 /// zgc:173706 /// zgc:173709 /// zgc:173716 /// zgc:174702 /// zgc:174704	100002234 /// 100126145 /// 100333893 /// 557599 /// 559771 /// 798067 /// 799713	---	0005622 // intracellular // inferred from electronic annotation	0003676 // nucleic acid binding // inferred from electronic annotation /// 0008270 // zinc ion binding // inferred from electronic annotation	acute down, long-term unchanged	0.789927	1.26594	0.00884235
Dr.10904.2.S2_at	add3a	adducin 3 (gamma) a	556762	---	---	0046872 // metal ion binding // inferred from electronic annotation	acute down, long-term unchanged	0.789476	1.26666	0.0293652
Dr.17137.1.S1_at	rorab	RAR-related orphan receptor A, paralog b	554722	0006350 // transcription // inferred from electronic annotation /// 0006355 // regulation of transcription, DNA-dependent // inferred from electronic annotation /// 0045449 // regulation of transcription // inferred from electronic annotation	0005634 // nucleus // inferred from electronic annotation	0003677 // DNA binding // inferred from electronic annotation /// 0003700 // sequence-specific DNA binding transcription factor activity // inferred from electronic annotation /// 0003707 // steroid hormone receptor activity // inferred from electronic annotation /// 0004872 // receptor activity // inferred from electronic annotation /// 0004879 // ligand-dependent nuclear receptor activity // in…	acute down, long-term unchanged	0.787802	1.26936	0.0184315
Dr.13933.1.A1_at	---	---	---	---	---	---	acute down, long-term unchanged	0.78771	1.2695	0.00826283
Dr.2045.1.A1_at	hadh	hydroxyacyl-Coenzyme A dehydrogenase	445121	0006631 // fatty acid metabolic process // inferred from electronic annotation /// 0008152 // metabolic process // inferred from electronic annotation	---	0003824 // catalytic activity // inferred from electronic annotation /// 0003857 // 3-hydroxyacyl-CoA dehydrogenase activity // inferred from electronic annotation /// 0005488 // binding // inferred from electronic annotation /// 0016491 // oxidoreductase activity // inferred from electronic annotation /// 0050662 // coenzyme binding // inferred from electronic annotation /// 0070403 // NAD bindi…	acute down, long-term unchanged	0.787675	1.26956	0.0113511
Dr.12983.1.A1_at	dctn5	dynactin 5	436770	---	---	0016740 // transferase activity // inferred from electronic annotation	acute down, long-term unchanged	0.787104	1.27048	0.00475765
Dr.20261.1.S1_at	anp32a	acidic (leucine-rich) nuclear phosphoprotein 32 family, member A	335907	0006334 // nucleosome assembly // inferred from electronic annotation /// 0006913 // nucleocytoplasmic transport // inferred from sequence or structural similarity	0005634 // nucleus // inferred from electronic annotation /// 0005634 // nucleus // inferred from sequence or structural similarity /// 0005737 // cytoplasm // inferred from electronic annotation /// 0005737 // cytoplasm // inferred from sequence or structural similarity /// 0005783 // endoplasmic reticulum // inferred from sequence or structural similarity /// 0048471 // perinuclear region of cy…	0005515 // protein binding // inferred from electronic annotation	acute down, long-term unchanged	0.785518	1.27305	0.0221944
Dr.26387.1.A1_at	zgc:65827	zgc:65827	100148085	0006810 // transport // inferred from electronic annotation /// 0006886 // intracellular protein transport // inferred from electronic annotation /// 0015031 // protein transport // inferred from electronic annotation /// 0016192 // vesicle-mediated transport // inferred from electronic annotation	0030117 // membrane coat // inferred from electronic annotation	0005515 // protein binding // inferred from electronic annotation /// 0008565 // protein transporter activity // inferred from electronic annotation	acute down, long-term unchanged	0.785377	1.27327	0.0155425
Dr.15151.1.S1_at	esd	esterase D/formylglutathione hydrolase	550494	---	0016023 // cytoplasmic membrane-bounded vesicle // inferred from electronic annotation	0004091 // carboxylesterase activity // inferred from electronic annotation /// 0016787 // hydrolase activity // inferred from electronic annotation /// 0018738 // S-formylglutathione hydrolase activity // inferred from electronic annotation	acute down, long-term unchanged	0.784833	1.27416	0.00898813
Dr.24321.1.S1_at	ociad1	OCIA domain containing 1	393272	---	0005768 // endosome // inferred from electronic annotation	---	acute down, long-term unchanged	0.784422	1.27482	0.0167108
Dr.24719.1.S1_x_at	---	---	---	---	---	---	acute down, long-term unchanged	0.784351	1.27494	0.0205676
Dr.17583.1.S1_at	mecr	mitochondrial trans-2-enoyl-CoA reductase	550550	0006633 // fatty acid biosynthetic process // inferred from electronic annotation /// 0008152 // metabolic process // inferred from electronic annotation /// 0008610 // lipid biosynthetic process // inferred from electronic annotation /// 0055114 // oxidation reduction // inferred from electronic annotation	0005739 // mitochondrion // inferred from electronic annotation	0003824 // catalytic activity // inferred from electronic annotation /// 0005488 // binding // inferred from electronic annotation /// 0008270 // zinc ion binding // inferred from electronic annotation /// 0016491 // oxidoreductase activity // inferred from electronic annotation /// 0019166 // trans-2-enoyl-CoA reductase (NADPH) activity // inferred from electronic annotation	acute down, long-term unchanged	0.784137	1.27529	0.00855446
Dr.17401.1.A1_at	pars2	prolyl-tRNA synthetase (mitochondrial)	325494	0006412 // translation // inferred from electronic annotation /// 0006418 // tRNA aminoacylation for protein translation // inferred from electronic annotation /// 0006433 // prolyl-tRNA aminoacylation // inferred from electronic annotation	0005737 // cytoplasm // inferred from electronic annotation	0000166 // nucleotide binding // inferred from electronic annotation /// 0004812 // aminoacyl-tRNA ligase activity // inferred from electronic annotation /// 0004827 // proline-tRNA ligase activity // inferred from electronic annotation /// 0005524 // ATP binding // inferred from electronic annotation	acute down, long-term unchanged	0.783947	1.2756	0.00911058
Dr.5074.1.A1_at	arrb2b	arrestin, beta 2b	394099	0007165 // signal transduction // inferred from electronic annotation /// 0007517 // muscle organ development // inferred from mutant phenotype /// 0007600 // sensory perception // inferred from electronic annotation /// 0008589 // regulation of smoothened signaling pathway // inferred from mutant phenotype	---	---	acute down, long-term unchanged	0.783903	1.27567	0.0189831
Dr.4422.1.A1_at	phpt1	phosphohistidine phosphatase 1	445172	---	---	---	acute down, long-term unchanged	0.783414	1.27646	0.0100354
Dr.1920.1.S1_at	derl1	Der1-like domain family, member 1	406753	---	---	---	acute down, long-term unchanged	0.783412	1.27647	0.00816569
Dr.5704.1.S1_at	zgc:73311	zgc:73311	323739	---	0005576 // extracellular region // inferred from electronic annotation	0016209 // antioxidant activity // inferred from electronic annotation /// 0016491 // oxidoreductase activity // inferred from electronic annotation	acute down, long-term unchanged	0.782825	1.27742	0.017336
Dr.7966.1.S1_at	atp6v1e1	ATPase, H+ transporting, lysosomal, V1 subunit E isoform 1	192335	0015986 // ATP synthesis coupled proton transport // inferred from electronic annotation /// 0042777 // plasma membrane ATP synthesis coupled proton transport // inferred from electronic annotation /// 0060041 // retina development in camera-type eye // inferred from mutant phenotype	0033178 // proton-transporting two-sector ATPase complex, catalytic domain // inferred from electronic annotation	0005524 // ATP binding // inferred from electronic annotation /// 0046933 // hydrogen ion transporting ATP synthase activity, rotational mechanism // inferred from electronic annotation /// 0046961 // proton-transporting ATPase activity, rotational mechanism // inferred from electronic annotation	acute down, long-term unchanged	0.782364	1.27818	0.00315119
Dr.18074.1.S1_at	cd99l2	CD99 antigen-like 2	323266	0007155 // cell adhesion // inferred from electronic annotation	0005886 // plasma membrane // inferred from electronic annotation /// 0016020 // membrane // inferred from electronic annotation /// 0016021 // integral to membrane // inferred from electronic annotation /// 0030054 // cell junction // inferred from electronic annotation	---	acute down, long-term unchanged	0.782126	1.27857	0.0258536
Dr.4685.1.S1_at	zgc:92177	zgc:92177	100000842	---	---	---	acute down, long-term unchanged	0.781977	1.27881	0.024102
Dr.21241.1.A1_at	zgc:171459	zgc:171459	562056	---	---	---	acute down, long-term unchanged	0.781956	1.27884	0.00717525
Dr.22836.1.A1_at	wu:fj62g02	wu:fj62g02	336305	---	---	---	acute down, long-term unchanged	0.781819	1.27907	0.00538133
Dr.17977.1.S1_at	zgc:56702	zgc:56702	394078	0006457 // protein folding // inferred from electronic annotation	---	0003755 // peptidyl-prolyl cis-trans isomerase activity // inferred from electronic annotation /// 0016853 // isomerase activity // inferred from electronic annotation	acute down, long-term unchanged	0.781078	1.28028	0.00719993
Dr.930.2.A1_at	mrpl28	mitochondrial ribosomal protein L28	554098	0045449 // regulation of transcription // inferred from electronic annotation	0005840 // ribosome // inferred from electronic annotation	0003700 // sequence-specific DNA binding transcription factor activity // inferred from electronic annotation	acute down, long-term unchanged	0.779987	1.28207	0.00529157
Dr.19588.1.S1_at	zgc:100811	zgc:100811	445155	---	0005764 // lysosome // inferred from electronic annotation /// 0005765 // lysosomal membrane // inferred from electronic annotation /// 0005768 // endosome // inferred from electronic annotation /// 0016020 // membrane // inferred from electronic annotation /// 0031902 // late endosome membrane // inferred from electronic annotation	---	acute down, long-term unchanged	0.779071	1.28358	0.0116604
Dr.21964.1.A1_at	trappc3	trafficking protein particle complex 3	445207	0006182 // cGMP biosynthetic process // inferred from electronic annotation	---	0004383 // guanylate cyclase activity // inferred from electronic annotation /// 0020037 // heme binding // inferred from electronic annotation	acute down, long-term unchanged	0.77893	1.28381	0.0161923
Dr.15918.1.A1_at	zgc:110608	zgc:110608	550595	---	0005634 // nucleus // inferred from electronic annotation /// 0005730 // nucleolus // inferred from electronic annotation	---	acute down, long-term unchanged	0.778489	1.28454	0.00651299
Dr.11595.1.S1_at	pigq	phosphatidylinositol glycan, class Q	321218	0006506 // GPI anchor biosynthetic process // inferred from electronic annotation	0016021 // integral to membrane // inferred from electronic annotation	0017176 // phosphatidylinositol N-acetylglucosaminyltransferase activity // inferred from electronic annotation	acute down, long-term unchanged	0.778267	1.28491	0.00338637
Dr.16573.2.A1_x_at	znhit1	zinc finger, HIT-type containing 1	407699	---	---	---	acute down, long-term unchanged	0.778006	1.28534	0.0320384
Dr.8134.1.S1_at	psme2	proteasome activator subunit 2	30647	---	0000502 // proteasome complex // inferred from electronic annotation /// 0008537 // proteasome activator complex // inferred from electronic annotation	---	acute down, long-term unchanged	0.77658	1.2877	0.0253511
Dr.7625.1.S1_at	rpa1	replication protein A1	327491	0006260 // DNA replication // inferred from electronic annotation /// 0007507 // heart development // inferred from mutant phenotype	0005634 // nucleus // inferred from electronic annotation	0003676 // nucleic acid binding // inferred from electronic annotation /// 0003677 // DNA binding // inferred from electronic annotation /// 0046872 // metal ion binding // inferred from electronic annotation	acute down, long-term unchanged	0.776434	1.28794	0.0129114
Dr.20227.1.A1_a_at	chid1	chitinase domain containing 1	337225	0005975 // carbohydrate metabolic process // inferred from electronic annotation /// 0006032 // chitin catabolic process // inferred from electronic annotation	0005576 // extracellular region // inferred from electronic annotation /// 0005764 // lysosome // inferred from electronic annotation	0003824 // catalytic activity // inferred from electronic annotation /// 0004553 // hydrolase activity, hydrolyzing O-glycosyl compounds // inferred from electronic annotation /// 0004568 // chitinase activity // inferred from electronic annotation /// 0043169 // cation binding // inferred from electronic annotation	acute down, long-term unchanged	0.776403	1.28799	0.00669698
Dr.21615.1.A1_at	wu:fc32a08	wu:fc32a08	324538	---	---	---	acute down, long-term unchanged	0.775826	1.28895	0.0138665
Dr.359.1.A1_at	zgc:153477	zgc:153477	767789	---	---	---	acute down, long-term unchanged	0.774442	1.29125	0.00432163
Dr.10973.1.A1_at	si:ch211-255d18.1	si:ch211-255d18.1	571344	0007165 // signal transduction // inferred from electronic annotation	---	0003824 // catalytic activity // inferred from electronic annotation /// 0004114 // 3',5'-cyclic-nucleotide phosphodiesterase activity // inferred from electronic annotation /// 0016787 // hydrolase activity // inferred from electronic annotation /// 0046872 // metal ion binding // inferred from electronic annotation	acute down, long-term unchanged	0.774361	1.29139	0.00674857
Dr.14852.1.A1_at	si:ch211-287b5.3	si:ch211-287b5.3	790942	---	---	---	acute down, long-term unchanged	0.773813	1.2923	0.0293536
Dr.16573.2.A1_at	znhit1	zinc finger, HIT-type containing 1	407699	---	---	---	acute down, long-term unchanged	0.77298	1.2937	0.025933
Dr.9329.1.S1_at	rnaseka	ribonuclease, RNase K a	751692	0009303 // rRNA transcription // inferred from sequence or structural similarity	0016020 // membrane // inferred from electronic annotation /// 0016021 // integral to membrane // inferred from electronic annotation	0004518 // nuclease activity // inferred from electronic annotation /// 0004519 // endonuclease activity // inferred from electronic annotation /// 0004521 // endoribonuclease activity // inferred from sequence or structural similarity /// 0016787 // hydrolase activity // inferred from electronic annotation	acute down, long-term unchanged	0.772789	1.29401	0.0275305
Dr.3164.1.A1_at	LOC564771	dual specificity phosphatase 19-like	564771	0006470 // protein dephosphorylation // inferred from electronic annotation	---	0004725 // protein tyrosine phosphatase activity // inferred from electronic annotation /// 0008138 // protein tyrosine/serine/threonine phosphatase activity // inferred from electronic annotation /// 0016791 // phosphatase activity // inferred from electronic annotation	acute down, long-term unchanged	0.77225	1.29492	0.0134188
Dr.25400.1.A1_at	crfb6	cytokine receptor family member b6	562820	0007596 // blood coagulation // inferred from electronic annotation	0016021 // integral to membrane // inferred from electronic annotation /// 0016021 // integral to membrane // non-traceable author statement	0004872 // receptor activity // inferred from electronic annotation /// 0004896 // cytokine receptor activity // inferred from sequence or structural similarity	acute down, long-term unchanged	0.770887	1.29721	0.0448329
Dr.9887.1.S1_at	LOC558120	hypothetical LOC558120	558120	---	---	---	acute down, long-term unchanged	0.770777	1.29739	0.00214605
Dr.23877.1.S1_at	npm4	nucleophosmin/nucleoplasmin, 4	553507	---	---	0003676 // nucleic acid binding // inferred from electronic annotation	acute down, long-term unchanged	0.770233	1.29831	0.00807469
Dr.18499.1.A1_at	zgc:92086	zgc:92086	436643	---	---	---	acute down, long-term unchanged	0.77022	1.29833	0.0179758
Dr.14993.1.A1_at	ppp1r11	protein phosphatase 1, regulatory (inhibitor) subunit 11	550290	---	---	0004864 // phosphoprotein phosphatase inhibitor activity // inferred from electronic annotation	acute down, long-term unchanged	0.769618	1.29935	0.00578141
Dr.24546.1.A1_s_at	tiprl	TIP41, TOR signaling pathway regulator-like (S. cerevisiae)	393636	---	---	---	acute down, long-term unchanged	0.76944	1.29965	0.00410147
Dr.11169.1.A1_at	---	---	---	---	---	---	acute down, long-term unchanged	0.769253	1.29996	0.0140164
Dr.17389.1.A1_at	zgc:113019	zgc:113019	550590	---	---	0003676 // nucleic acid binding // inferred from electronic annotation	acute down, long-term unchanged	0.769126	1.30018	0.0351249
Dr.9419.1.A1_at	ppp1r11	protein phosphatase 1, regulatory (inhibitor) subunit 11	550290	---	---	0004864 // phosphoprotein phosphatase inhibitor activity // inferred from electronic annotation	acute down, long-term unchanged	0.768243	1.30167	0.0221258
Dr.4952.1.A1_at	im:7163673	im:7163673	569805	---	---	---	acute down, long-term unchanged	0.767989	1.3021	0.0114816
Dr.327.1.A1_at	---	---	---	---	---	---	acute down, long-term unchanged	0.767625	1.30272	0.0120148
Dr.24952.3.S1_at	si:ch73-138e16.6	si:ch73-138e16.6	100006055	---	0005622 // intracellular // inferred from electronic annotation	0003676 // nucleic acid binding // inferred from electronic annotation /// 0008270 // zinc ion binding // inferred from electronic annotation	acute down, long-term unchanged	0.767503	1.30293	0.027294
Dr.1382.1.S1_at	tmem14c	transmembrane protein 14C	751728	0006783 // heme biosynthetic process // inferred from electronic annotation /// 0006783 // heme biosynthetic process // inferred from mutant phenotype	0016020 // membrane // inferred from electronic annotation /// 0016021 // integral to membrane // inferred from electronic annotation	---	acute down, long-term unchanged	0.767262	1.30334	0.00101616
Dr.815.2.S1_at	kars	lysyl-tRNA synthetase	280647	0006412 // translation // inferred from electronic annotation /// 0006418 // tRNA aminoacylation for protein translation // inferred from electronic annotation /// 0006430 // lysyl-tRNA aminoacylation // inferred from electronic annotation	0005737 // cytoplasm // inferred from electronic annotation	0000166 // nucleotide binding // inferred from electronic annotation /// 0000287 // magnesium ion binding // inferred from electronic annotation /// 0003676 // nucleic acid binding // inferred from electronic annotation /// 0004812 // aminoacyl-tRNA ligase activity // inferred from electronic annotation /// 0004824 // lysine-tRNA ligase activity // inferred from electronic annotation /// 0005524 …	acute down, long-term unchanged	0.767212	1.30342	0.00359784
Dr.2177.1.A1_at	---	---	---	---	---	---	acute down, long-term unchanged	0.766938	1.30389	0.0115286
Dr.15659.1.S1_at	zgc:66388	zgc:66388	394116	---	0005737 // cytoplasm // inferred from electronic annotation	---	acute down, long-term unchanged	0.766797	1.30413	0.00222012
Dr.12659.1.S1_at	strumpellin	strumpellin	393152	0007409 // axonogenesis // inferred from mutant phenotype /// 0048666 // neuron development // inferred from mutant phenotype /// 0060047 // heart contraction // inferred from mutant phenotype	0071203 // WASH complex // inferred from sequence or structural similarity	---	acute down, long-term unchanged	0.766679	1.30433	0.0116026
Dr.4386.1.S1_s_at	abcg1	ATP-binding cassette, sub-family G (WHITE), member 1	556979	0006810 // transport // inferred from electronic annotation	0016020 // membrane // inferred from electronic annotation /// 0016021 // integral to membrane // inferred from electronic annotation	0000166 // nucleotide binding // inferred from electronic annotation /// 0005524 // ATP binding // inferred from electronic annotation /// 0016887 // ATPase activity // inferred from electronic annotation /// 0017111 // nucleoside-triphosphatase activity // inferred from electronic annotation	acute down, long-term unchanged	0.766657	1.30436	0.0153507
Dr.1398.1.S1_at	zgc:56095	zgc:56095	406286	0006826 // iron ion transport // inferred from electronic annotation /// 0006879 // cellular iron ion homeostasis // inferred from electronic annotation /// 0055114 // oxidation reduction // inferred from electronic annotation	---	0005488 // binding // inferred from electronic annotation /// 0008199 // ferric iron binding // inferred from electronic annotation /// 0016491 // oxidoreductase activity // inferred from electronic annotation /// 0046914 // transition metal ion binding // inferred from electronic annotation	acute down, long-term unchanged	0.765569	1.30622	0.00825451
Dr.15584.1.S1_at	bdh2	3-hydroxybutyrate dehydrogenase, type 2	550507	0006810 // transport // inferred from electronic annotation /// 0006811 // ion transport // inferred from electronic annotation /// 0006826 // iron ion transport // inferred from electronic annotation /// 0008152 // metabolic process // inferred from electronic annotation /// 0019290 // siderophore biosynthetic process // inferred from sequence or structural similarity /// 0042168 // heme metabol…	0005737 // cytoplasm // inferred from electronic annotation	0003824 // catalytic activity // inferred from electronic annotation /// 0003858 // 3-hydroxybutyrate dehydrogenase activity // inferred from electronic annotation /// 0005488 // binding // inferred from electronic annotation /// 0016491 // oxidoreductase activity // inferred from electronic annotation /// 0016628 // oxidoreductase activity, acting on the CH-CH group of donors, NAD or NADP as acc…	acute down, long-term unchanged	0.76465	1.30779	0.00687166
Dr.15435.1.S1_at	utp6	UTP6, small subunit (SSU) processome component, homolog (yeast)	393107	0006396 // RNA processing // inferred from electronic annotation	0005622 // intracellular // inferred from electronic annotation	0005488 // binding // inferred from electronic annotation	acute down, long-term unchanged	0.764641	1.3078	0.0415036
Dr.17560.1.S1_at	tmem9	transmembrane protein 9	334151	---	0016021 // integral to membrane // inferred from electronic annotation	---	acute down, long-term unchanged	0.764142	1.30866	0.0354841
Dr.1052.1.S1_at	zgc:110034	zgc:110034	553771	0006412 // translation // inferred from electronic annotation	0005622 // intracellular // inferred from electronic annotation /// 0005739 // mitochondrion // inferred from electronic annotation /// 0005840 // ribosome // inferred from electronic annotation /// 0030529 // ribonucleoprotein complex // inferred from electronic annotation	0003735 // structural constituent of ribosome // inferred from electronic annotation /// 0019843 // rRNA binding // inferred from electronic annotation	acute down, long-term unchanged	0.763104	1.31044	0.0244818
Dr.17437.1.S1_at	zgc:136272	zgc:136272	678582	---	---	---	acute down, long-term unchanged	0.762734	1.31107	0.0170162
Dr.21722.1.A1_at	tspan17	tetraspanin 17	324950	---	0016020 // membrane // inferred from electronic annotation /// 0016021 // integral to membrane // inferred from electronic annotation	---	acute down, long-term unchanged	0.762221	1.31196	0.0309542
Dr.20686.1.A1_at	---	---	---	---	---	---	acute down, long-term unchanged	0.762056	1.31224	0.0213232
Dr.26521.1.A1_at	gnai2l	guanine nucleotide binding protein (G protein), alpha inhibiting activity polypeptide 2, like	336421	0007165 // signal transduction // inferred from electronic annotation /// 0007186 // G-protein coupled receptor protein signaling pathway // inferred from electronic annotation	---	0000166 // nucleotide binding // inferred from electronic annotation /// 0004871 // signal transducer activity // inferred from electronic annotation /// 0005525 // GTP binding // inferred from electronic annotation /// 0019001 // guanyl nucleotide binding // inferred from electronic annotation	acute down, long-term unchanged	0.760939	1.31417	0.009982
Dr.15891.1.A1_at	zgc:174928	zgc:174928	792701	---	0005622 // intracellular // inferred from electronic annotation	0003676 // nucleic acid binding // inferred from electronic annotation /// 0008270 // zinc ion binding // inferred from electronic annotation	acute down, long-term unchanged	0.760775	1.31445	0.00546026
Dr.15150.1.A1_at	parp3	poly (ADP-ribose) polymerase family, member 3	335495	0006471 // protein ADP-ribosylation // inferred from electronic annotation	---	0003950 // NAD+ ADP-ribosyltransferase activity // inferred from electronic annotation	acute down, long-term unchanged	0.760646	1.31467	0.0104662
Dr.11398.1.A1_at	fam172a	family with sequence similarity 172, member A	393390	---	0005576 // extracellular region // inferred from electronic annotation	---	acute down, long-term unchanged	0.759869	1.31602	0.00604505
Dr.7273.1.A1_at	zgc:66484	zgc:66484	327557	---	---	---	acute down, long-term unchanged	0.759393	1.31684	0.00367766
Dr.15822.1.S1_at	zgc:64174	zgc:64174	393360	0000723 // telomere maintenance // inferred from sequence or structural similarity /// 0010833 // telomere maintenance via telomere lengthening // inferred from sequence or structural similarity	0000781 // chromosome, telomeric region // inferred from electronic annotation /// 0000784 // nuclear chromosome, telomeric region // inferred from sequence or structural similarity /// 0005634 // nucleus // inferred from electronic annotation /// 0005634 // nucleus // inferred from sequence or structural similarity	0003676 // nucleic acid binding // inferred from electronic annotation /// 0003677 // DNA binding // inferred from electronic annotation /// 0043047 // single-stranded telomeric DNA binding // inferred from sequence or structural similarity	acute down, long-term unchanged	0.758813	1.31785	0.00385641
Dr.12465.1.S1_at	si:rp71-45k5.4	si:rp71-45k5.4	403015	0006511 // ubiquitin-dependent protein catabolic process // inferred from electronic annotation /// 0051603 // proteolysis involved in cellular protein catabolic process // inferred from electronic annotation	0000502 // proteasome complex // inferred from electronic annotation /// 0005634 // nucleus // inferred from electronic annotation /// 0005737 // cytoplasm // inferred from electronic annotation /// 0005839 // proteasome core complex // inferred from electronic annotation /// 0019773 // proteasome core complex, alpha-subunit complex // inferred from electronic annotation	0004175 // endopeptidase activity // inferred from electronic annotation /// 0004298 // threonine-type endopeptidase activity // inferred from electronic annotation /// 0008233 // peptidase activity // inferred from electronic annotation /// 0016787 // hydrolase activity // inferred from electronic annotation	acute down, long-term unchanged	0.758126	1.31904	0.00426447
Dr.12347.1.S1_at	LOC562897	RIKEN cDNA 2810012L14-like	562897	0006413 // translational initiation // inferred from electronic annotation	---	0003743 // translation initiation factor activity // inferred from electronic annotation	acute down, long-term unchanged	0.757697	1.31979	0.00947278
Dr.22410.1.A1_at	brd3b	bromodomain containing 3b	327108	---	---	---	acute down, long-term unchanged	0.757614	1.31993	0.039842
Dr.25919.1.A1_at	zgc:162641	zgc:162641	100093708	0006810 // transport // inferred from electronic annotation /// 0055085 // transmembrane transport // inferred from electronic annotation	0005743 // mitochondrial inner membrane // inferred from electronic annotation /// 0016020 // membrane // inferred from electronic annotation /// 0016021 // integral to membrane // inferred from electronic annotation	0005215 // transporter activity // inferred from electronic annotation /// 0005488 // binding // inferred from electronic annotation	acute down, long-term unchanged	0.757198	1.32066	0.00315119
Dr.23720.1.A1_at	---	---	---	---	---	---	acute down, long-term unchanged	0.756954	1.32108	0.00209452
Dr.9101.1.S1_at	ube2v2	ubiquitin-conjugating enzyme E2 variant 2	406836	0043687 // post-translational protein modification // inferred from electronic annotation /// 0051246 // regulation of protein metabolic process // inferred from electronic annotation	---	0019787 // small conjugating protein ligase activity // inferred from electronic annotation	acute down, long-term unchanged	0.756853	1.32126	0.0056402
Dr.4368.1.A1_a_at	ddx51	DEAD (Asp-Glu-Ala-Asp) box polypeptide 51	445387	0006364 // rRNA processing // inferred from electronic annotation /// 0042254 // ribosome biogenesis // inferred from electronic annotation	0005634 // nucleus // inferred from electronic annotation /// 0005730 // nucleolus // inferred from electronic annotation	0000166 // nucleotide binding // inferred from electronic annotation /// 0003676 // nucleic acid binding // inferred from electronic annotation /// 0003723 // RNA binding // inferred from electronic annotation /// 0004386 // helicase activity // inferred from electronic annotation /// 0005524 // ATP binding // inferred from electronic annotation /// 0008026 // ATP-dependent helicase activity // i…	acute down, long-term unchanged	0.756464	1.32194	0.0187377
Dr.23519.1.A1_at	wu:fa97c07	wu:fa97c07	337093	---	---	---	acute down, long-term unchanged	0.756191	1.32242	0.00735101
Dr.219.1.S1_at	rai12	retinoic acid induced 12	790921	0006350 // transcription // inferred from electronic annotation /// 0045449 // regulation of transcription // inferred from electronic annotation	---	---	acute down, long-term unchanged	0.756109	1.32256	0.00368299
Dr.7.1.A1_at	zdhhc6	zinc finger, DHHC-type containing 6	324468	---	---	0008270 // zinc ion binding // inferred from electronic annotation	acute down, long-term unchanged	0.755765	1.32316	0.016429
Dr.8744.1.A1_at	actr2	ARP2 actin-related protein 2 homolog	406820	---	0005737 // cytoplasm // inferred from electronic annotation /// 0005856 // cytoskeleton // inferred from electronic annotation /// 0042995 // cell projection // inferred from electronic annotation	0000166 // nucleotide binding // inferred from electronic annotation /// 0003779 // actin binding // inferred from electronic annotation /// 0005515 // protein binding // inferred from electronic annotation /// 0005524 // ATP binding // inferred from electronic annotation	acute down, long-term unchanged	0.755047	1.32442	0.00701954
Dr.6314.1.S1_at	sod2	superoxide dismutase 2, mitochondrial	335799	0006801 // superoxide metabolic process // inferred from electronic annotation /// 0046686 // response to cadmium ion // inferred from expression pattern /// 0051597 // response to methylmercury // inferred from direct assay /// 0055114 // oxidation reduction // inferred from electronic annotation	---	0004784 // superoxide dismutase activity // inferred from electronic annotation /// 0016491 // oxidoreductase activity // inferred from electronic annotation /// 0046872 // metal ion binding // inferred from electronic annotation	acute down, long-term unchanged	0.754501	1.32538	0.00143817
Dr.8210.1.S1_at	psmb11	proteasome (prosome, macropain) subunit, beta type, 11	64279	0051603 // proteolysis involved in cellular protein catabolic process // inferred from electronic annotation	0000502 // proteasome complex // inferred from electronic annotation /// 0005634 // nucleus // inferred from electronic annotation /// 0005737 // cytoplasm // inferred from electronic annotation /// 0005839 // proteasome core complex // inferred from electronic annotation	0004175 // endopeptidase activity // inferred from electronic annotation /// 0004298 // threonine-type endopeptidase activity // inferred from electronic annotation /// 0008233 // peptidase activity // inferred from electronic annotation /// 0016787 // hydrolase activity // inferred from electronic annotation	acute down, long-term unchanged	0.754268	1.32579	0.00540735
Dr.25811.1.S1_at	zgc:103586	zgc:103586	492517	0046087 // cytidine metabolic process // inferred from electronic annotation	---	0003824 // catalytic activity // inferred from electronic annotation /// 0004126 // cytidine deaminase activity // inferred from electronic annotation /// 0008270 // zinc ion binding // inferred from electronic annotation /// 0016787 // hydrolase activity // inferred from electronic annotation	acute down, long-term unchanged	0.754161	1.32598	0.010458
Dr.14649.2.S1_at	mrps7	mitochondrial ribosomal protein S7	619204	0006412 // translation // inferred from electronic annotation /// 0006412 // translation // inferred from sequence or structural similarity	0005622 // intracellular // inferred from electronic annotation /// 0005739 // mitochondrion // inferred from electronic annotation /// 0005840 // ribosome // inferred from electronic annotation /// 0015935 // small ribosomal subunit // inferred from electronic annotation /// 0022627 // cytosolic small ribosomal subunit // inferred from sequence or structural similarity /// 0030529 // ribonucleop…	0003723 // RNA binding // inferred from sequence or structural similarity /// 0003735 // structural constituent of ribosome // inferred from electronic annotation /// 0003735 // structural constituent of ribosome // inferred from sequence or structural similarity	acute down, long-term unchanged	0.753522	1.3271	0.00098777
Dr.18200.1.A1_at	zgc:92871	zgc:92871	436753	---	0005783 // endoplasmic reticulum // inferred from electronic annotation	---	acute down, long-term unchanged	0.753296	1.3275	0.0223015
Dr.15759.1.A1_at	zgc:92784	zgc:92784	436821	0006367 // transcription initiation from RNA polymerase II promoter // inferred from electronic annotation	0005634 // nucleus // inferred from electronic annotation	0003677 // DNA binding // inferred from electronic annotation /// 0003702 // RNA polymerase II transcription factor activity // inferred from electronic annotation	acute down, long-term unchanged	0.753291	1.32751	0.00475436
Dr.17693.1.A1_at	si:ch211-288g17.4	si:ch211-288g17.4	795729	---	---	---	acute down, long-term unchanged	0.753258	1.32757	0.0191752
Dr.11834.1.A1_at	chst10	carbohydrate sulfotransferase 10	445322	0005975 // carbohydrate metabolic process // inferred from electronic annotation /// 0016051 // carbohydrate biosynthetic process // inferred from electronic annotation	0000139 // Golgi membrane // inferred from electronic annotation /// 0005794 // Golgi apparatus // inferred from electronic annotation /// 0016020 // membrane // inferred from electronic annotation /// 0016021 // integral to membrane // inferred from electronic annotation	0008146 // sulfotransferase activity // inferred from electronic annotation /// 0016740 // transferase activity // inferred from electronic annotation	acute down, long-term unchanged	0.753252	1.32758	0.00460063
Dr.16009.1.A1_at	zgc:101084	zgc:101084	445173	---	---	---	acute down, long-term unchanged	0.752832	1.32832	0.0199772
Dr.16341.1.S1_at	---	---	---	---	---	---	acute down, long-term unchanged	0.752717	1.32852	0.005231
Dr.18199.1.A1_at	zgc:162885	zgc:162885	100004177	0006508 // proteolysis // inferred from electronic annotation	---	0008233 // peptidase activity // inferred from electronic annotation /// 0008237 // metallopeptidase activity // inferred from electronic annotation /// 0008270 // zinc ion binding // inferred from electronic annotation /// 0016787 // hydrolase activity // inferred from electronic annotation /// 0046872 // metal ion binding // inferred from electronic annotation	acute down, long-term unchanged	0.752496	1.32891	0.00138736
Dr.2702.1.A1_at	zgc:153420	zgc:153420	768187	0006412 // translation // inferred from electronic annotation	0005622 // intracellular // inferred from electronic annotation /// 0005840 // ribosome // inferred from electronic annotation	0003735 // structural constituent of ribosome // inferred from electronic annotation	acute down, long-term unchanged	0.751875	1.33001	0.0153509
Dr.24241.2.A1_at	LOC555279	hypothetical LOC555279	555279	---	0016021 // integral to membrane // inferred from electronic annotation	0005488 // binding // inferred from electronic annotation	acute down, long-term unchanged	0.751856	1.33004	0.00277342
Dr.15601.1.S1_at	tgds	TDP-glucose 4,6-dehydratase	327507	0008152 // metabolic process // inferred from electronic annotation /// 0044237 // cellular metabolic process // inferred from electronic annotation	0005783 // endoplasmic reticulum // inferred from electronic annotation /// 0005783 // endoplasmic reticulum // inferred from sequence or structural similarity	0003824 // catalytic activity // inferred from electronic annotation /// 0005488 // binding // inferred from electronic annotation /// 0050662 // coenzyme binding // inferred from electronic annotation	acute down, long-term unchanged	0.751416	1.33082	0.00386823
Dr.7674.1.S1_at	prps1b	phosphoribosyl pyrophosphate synthetase 1B	560827	0009116 // nucleoside metabolic process // inferred from electronic annotation /// 0009156 // ribonucleoside monophosphate biosynthetic process // inferred from electronic annotation /// 0009165 // nucleotide biosynthetic process // inferred from electronic annotation /// 0044249 // cellular biosynthetic process // inferred from electronic annotation	---	0000287 // magnesium ion binding // inferred from electronic annotation /// 0004749 // ribose phosphate diphosphokinase activity // inferred from electronic annotation /// 0016301 // kinase activity // inferred from electronic annotation /// 0046872 // metal ion binding // inferred from electronic annotation	acute down, long-term unchanged	0.75123	1.33115	0.00888172
Dr.18811.1.S1_at	zgc:92799	zgc:92799	436809	---	---	---	acute down, long-term unchanged	0.750608	1.33225	0.0139438
Dr.2646.1.A1_at	si:ch211-232m8.2	si:ch211-232m8.2	100004351	---	---	0005515 // protein binding // inferred from electronic annotation	acute down, long-term unchanged	0.74979	1.33371	0.0226688
Dr.372.1.S1_at	pcmt	l-isoaspartyl protein carboxyl methyltransferase	30751	0006464 // protein modification process // inferred from electronic annotation	0005737 // cytoplasm // inferred from electronic annotation	0004719 // protein-L-isoaspartate (D-aspartate) O-methyltransferase activity // inferred from electronic annotation /// 0008168 // methyltransferase activity // inferred from electronic annotation /// 0016740 // transferase activity // inferred from electronic annotation	acute down, long-term unchanged	0.74974	1.3338	0.00439263
Dr.22697.1.A1_at	psmd4a	proteasome (prosome, macropain) 26S subunit, non-ATPase, 4a	415202	0006281 // DNA repair // inferred from electronic annotation /// 0045449 // regulation of transcription // inferred from electronic annotation	---	0008270 // zinc ion binding // inferred from electronic annotation	acute down, long-term unchanged	0.749536	1.33416	0.0052169
Dr.11166.1.S1_at	strada	ste20-related kinase adaptor alpha	334550	0006468 // protein phosphorylation // inferred from electronic annotation	---	0004672 // protein kinase activity // inferred from electronic annotation /// 0005524 // ATP binding // inferred from electronic annotation /// 0016301 // kinase activity // inferred from electronic annotation	acute down, long-term unchanged	0.749426	1.33435	0.0054582
Dr.7717.1.S1_at	csf2rb	colony stimulating factor 2 receptor, beta, low-affinity (granulocyte-macrophage)	100135062	---	---	0004872 // receptor activity // inferred from electronic annotation	acute down, long-term unchanged	0.748131	1.33667	0.0104088
Dr.21038.1.S1_at	tjp3	tight junction protein 3	373089	0030104 // water homeostasis // inferred from mutant phenotype /// 0048871 // multicellular organismal homeostasis // inferred from mutant phenotype	0005923 // tight junction // inferred from direct assay	0005515 // protein binding // inferred from electronic annotation	acute down, long-term unchanged	0.747652	1.33752	0.031729
Dr.15003.1.A1_at	hdhd2	haloacid dehalogenase-like hydrolase domain containing 2	541346	0008152 // metabolic process // inferred from electronic annotation	---	0003824 // catalytic activity // inferred from electronic annotation /// 0016787 // hydrolase activity // inferred from electronic annotation	acute down, long-term unchanged	0.747472	1.33784	0.00571902
Dr.15428.1.S1_at	zgc:109973	zgc:109973	553561	0006355 // regulation of transcription, DNA-dependent // inferred from electronic annotation	---	0003677 // DNA binding // inferred from electronic annotation /// 0003713 // transcription coactivator activity // inferred from electronic annotation /// 0005488 // binding // inferred from electronic annotation	acute down, long-term unchanged	0.747248	1.33824	0.00662004
Dr.4585.1.S1_at	pdcd5	programmed cell death 5	394152	---	---	0003677 // DNA binding // inferred from electronic annotation	acute down, long-term unchanged	0.747111	1.33849	0.0146385
Dr.16802.1.S1_at	vamp8	vesicle-associated membrane protein 8 (endobrevin)	327007	0016192 // vesicle-mediated transport // inferred from electronic annotation	0016021 // integral to membrane // inferred from electronic annotation	---	acute down, long-term unchanged	0.746922	1.33883	0.0430785
Dr.13393.1.S1_at	arpc4	actin related protein 2/3 complex, subunit 4	114456	0030041 // actin filament polymerization // inferred from electronic annotation	0005856 // cytoskeleton // inferred from electronic annotation	---	acute down, long-term unchanged	0.746875	1.33891	0.00406483
Dr.25677.1.A1_at	med22	Mediator complex subunit 22	415234	0006350 // transcription // inferred from electronic annotation /// 0006357 // regulation of transcription from RNA polymerase II promoter // inferred from electronic annotation /// 0045449 // regulation of transcription // inferred from electronic annotation	0005634 // nucleus // inferred from electronic annotation /// 0016592 // mediator complex // inferred from electronic annotation	0016455 // RNA polymerase II transcription mediator activity // inferred from electronic annotation	acute down, long-term unchanged	0.746873	1.33892	0.00469572
Dr.19202.1.S1_at	enpp6	ectonucleotide pyrophosphatase/phosphodiesterase 6	791915	0008152 // metabolic process // inferred from electronic annotation /// 0016042 // lipid catabolic process // inferred from electronic annotation	0005886 // plasma membrane // inferred from electronic annotation /// 0016020 // membrane // inferred from electronic annotation /// 0016021 // integral to membrane // inferred from electronic annotation	0003824 // catalytic activity // inferred from electronic annotation /// 0016787 // hydrolase activity // inferred from electronic annotation	acute down, long-term unchanged	0.746787	1.33907	0.0209048
Dr.10893.1.A1_at	sara2	SAR1a gene homolog 2 (S. cerevisiae)	554177	0006810 // transport // inferred from electronic annotation /// 0006886 // intracellular protein transport // inferred from electronic annotation /// 0015031 // protein transport // inferred from electronic annotation /// 0016192 // vesicle-mediated transport // inferred from electronic annotation	0005622 // intracellular // inferred from electronic annotation /// 0005783 // endoplasmic reticulum // inferred from electronic annotation /// 0005794 // Golgi apparatus // inferred from electronic annotation	0000166 // nucleotide binding // inferred from electronic annotation /// 0005525 // GTP binding // inferred from electronic annotation	acute down, long-term unchanged	0.746725	1.33918	0.00683102
Dr.988.1.S1_at	dci	dodecenoyl-Coenzyme A delta isomerase (3,2 trans-enoyl-Coenzyme A isomerase)	334101	0008152 // metabolic process // inferred from electronic annotation	---	0003824 // catalytic activity // inferred from electronic annotation	acute down, long-term unchanged	0.746115	1.34028	0.0015503
Dr.21326.1.A1_at	zgc:77177	zgc:77177	406577	---	---	---	acute down, long-term unchanged	0.744868	1.34252	0.00509308
Dr.24669.1.S1_at	gtf2a1	general transcription factor IIA, 1	323974	0006367 // transcription initiation from RNA polymerase II promoter // inferred from electronic annotation	0005672 // transcription factor TFIIA complex // inferred from electronic annotation	0003702 // RNA polymerase II transcription factor activity // inferred from electronic annotation	acute down, long-term unchanged	0.744685	1.34285	0.00118486
Dr.4029.1.A1_at	gtpbp5	GTP binding protein 5	100001905	---	---	---	acute down, long-term unchanged	0.744412	1.34334	0.0167814
Dr.8063.1.S1_at	mpp7	membrane protein, palmitoylated 7 (MAGUK p55 subfamily member 7)	30166	---	0005912 // adherens junction // inferred from electronic annotation /// 0005923 // tight junction // inferred from electronic annotation /// 0016020 // membrane // inferred from electronic annotation /// 0030054 // cell junction // inferred from electronic annotation	0005515 // protein binding // inferred from electronic annotation	acute down, long-term unchanged	0.744335	1.34348	0.00930835
Dr.12706.2.S1_at	si:dkey-21n12.1	si:dkey-21n12.1	327618	---	---	---	acute down, long-term unchanged	0.743569	1.34487	0.00604505
Dr.9961.1.S1_at	ppme1	protein phosphatase methylesterase 1	335124	---	---	0003824 // catalytic activity // inferred from electronic annotation	acute down, long-term unchanged	0.743541	1.34492	0.00759066
Dr.9359.1.A1_at	rab3c	RAB3C, member RAS oncogene family	436803	0007264 // small GTPase mediated signal transduction // inferred from electronic annotation /// 0015031 // protein transport // inferred from electronic annotation	---	0000166 // nucleotide binding // inferred from electronic annotation /// 0005525 // GTP binding // inferred from electronic annotation	acute down, long-term unchanged	0.743362	1.34524	0.0120136
Dr.3612.1.A1_at	zgc:63827	Zgc:63827	799896	---	---	---	acute down, long-term unchanged	0.743165	1.3456	0.0087518
Dr.9553.1.A1_at	si:dkey-98f17.2	si:dkey-98f17.2	792832	---	---	0005515 // protein binding // inferred from electronic annotation	acute down, long-term unchanged	0.742295	1.34717	0.00484092
Dr.12330.1.A1_at	wdr33	WD repeat domain 33	449009	---	---	---	acute down, long-term unchanged	0.741977	1.34775	0.00571902
Dr.17699.1.A1_at	cdc37l1	CDC37 cell division cycle 37 homolog (S. cerevisiae)-like 1	569357	---	0005737 // cytoplasm // inferred from electronic annotation	---	acute down, long-term unchanged	0.74197	1.34776	0.00165597
Dr.4207.1.A1_at	zgc:171538	zgc:171538	561172	0006486 // protein glycosylation // inferred from electronic annotation	0005794 // Golgi apparatus // inferred from electronic annotation /// 0016020 // membrane // inferred from electronic annotation /// 0016021 // integral to membrane // inferred from electronic annotation	0008378 // galactosyltransferase activity // inferred from electronic annotation /// 0016740 // transferase activity // inferred from electronic annotation /// 0016757 // transferase activity, transferring glycosyl groups // inferred from electronic annotation	acute down, long-term unchanged	0.741947	1.34781	0.00947957
Dr.709.1.S1_at	arf2	ADP-ribosylation factor 2	399477	0007264 // small GTPase mediated signal transduction // inferred from electronic annotation	0005622 // intracellular // inferred from electronic annotation	0000166 // nucleotide binding // inferred from electronic annotation /// 0005525 // GTP binding // inferred from electronic annotation	acute down, long-term unchanged	0.741617	1.34841	0.00316866
Dr.13948.1.S1_at	sirt6	sirtuin (silent mating type information regulation 2 homolog) 6 (S. cerevisiae)	415161	0006342 // chromatin silencing // inferred from electronic annotation /// 0006476 // protein deacetylation // inferred from electronic annotation /// 0045449 // regulation of transcription // inferred from electronic annotation	---	0008270 // zinc ion binding // inferred from electronic annotation /// 0016811 // hydrolase activity, acting on carbon-nitrogen (but not peptide) bonds, in linear amides // inferred from electronic annotation /// 0070403 // NAD binding // inferred from electronic annotation	acute down, long-term unchanged	0.741587	1.34846	0.00249779
Dr.18503.1.A1_at	znf277	zinc finger protein 277	393402	---	0005622 // intracellular // inferred from electronic annotation	0008270 // zinc ion binding // inferred from electronic annotation	acute down, long-term unchanged	0.741092	1.34936	0.00782487
Dr.8806.1.A1_at	trap1	TNF receptor-associated protein 1	571959	0006457 // protein folding // inferred from electronic annotation /// 0006950 // response to stress // inferred from electronic annotation	0005737 // cytoplasm // inferred from electronic annotation	0004872 // receptor activity // inferred from electronic annotation /// 0005524 // ATP binding // inferred from electronic annotation /// 0051082 // unfolded protein binding // inferred from electronic annotation	acute down, long-term unchanged	0.741065	1.34941	0.00948175
Dr.11251.1.A1_at	flii	Flightless I homolog (Drosophila)	560281	---	---	---	acute down, long-term unchanged	0.740883	1.34974	0.00315751
Dr.26404.2.S1_at	atrx	alpha thalassemia/mental retardation syndrome X-linked homolog (human)	323299	---	---	0005515 // protein binding // inferred from electronic annotation /// 0008270 // zinc ion binding // inferred from electronic annotation	acute down, long-term unchanged	0.740757	1.34997	0.00768115
Dr.3222.1.S1_at	slc25a16	solute carrier family 25, member 16	324578	0006810 // transport // inferred from electronic annotation /// 0055085 // transmembrane transport // inferred from electronic annotation	0005743 // mitochondrial inner membrane // inferred from electronic annotation /// 0016020 // membrane // inferred from electronic annotation /// 0016021 // integral to membrane // inferred from electronic annotation	0005488 // binding // inferred from electronic annotation	acute down, long-term unchanged	0.740697	1.35008	0.00336326
Dr.22190.1.A1_at	si:ch73-206d17.1	si:ch73-206d17.1	561155	---	---	---	acute down, long-term unchanged	0.740625	1.35021	0.0182482
Dr.14189.1.S1_at	dhdhl	dihydrodiol dehydrogenase (dimeric), like	406433	0008152 // metabolic process // inferred from electronic annotation	---	0003824 // catalytic activity // inferred from electronic annotation /// 0005488 // binding // inferred from electronic annotation /// 0016491 // oxidoreductase activity // inferred from electronic annotation	acute down, long-term unchanged	0.740115	1.35114	0.0045032
Dr.62.1.S1_at	nar	no arches	30203	0042462 // eye photoreceptor cell development // inferred from mutant phenotype	---	0003676 // nucleic acid binding // inferred from electronic annotation /// 0008270 // zinc ion binding // inferred from electronic annotation /// 0046872 // metal ion binding // inferred from electronic annotation	acute down, long-term unchanged	0.738952	1.35327	0.00990348
Dr.4868.1.A1_at	zgc:174888	Zgc:174888	558116	---	---	---	acute down, long-term unchanged	0.738696	1.35374	0.031729
Dr.2722.1.A1_at	zgc:158604	zgc:158604	791146	0006350 // transcription // inferred from electronic annotation /// 0006355 // regulation of transcription, DNA-dependent // inferred from electronic annotation /// 0045449 // regulation of transcription // inferred from electronic annotation	0005634 // nucleus // inferred from electronic annotation /// 0005667 // transcription factor complex // inferred from electronic annotation	0003677 // DNA binding // inferred from electronic annotation /// 0003700 // sequence-specific DNA binding transcription factor activity // inferred from electronic annotation	acute down, long-term unchanged	0.73869	1.35375	0.00916484
Dr.978.1.S1_at	ufsp2	ufm1-specific peptidase 2	336782	---	---	0008233 // peptidase activity // inferred from electronic annotation /// 0008234 // cysteine-type peptidase activity // inferred from electronic annotation /// 0016787 // hydrolase activity // inferred from electronic annotation	acute down, long-term unchanged	0.738592	1.35393	0.0189318
Dr.186.1.S1_at	atp6v1ba	ATPase, H+ transporting, lysosomal, V1 subunit B, member a	359839	0006810 // transport // inferred from electronic annotation /// 0006811 // ion transport // inferred from electronic annotation /// 0015986 // ATP synthesis coupled proton transport // inferred from electronic annotation /// 0015992 // proton transport // inferred from electronic annotation /// 0042777 // plasma membrane ATP synthesis coupled proton transport // inferred from electronic annotatio…	0016469 // proton-transporting two-sector ATPase complex // inferred from electronic annotation /// 0033178 // proton-transporting two-sector ATPase complex, catalytic domain // inferred from electronic annotation /// 0033180 // proton-transporting V-type ATPase, V1 domain // inferred from electronic annotation	0005524 // ATP binding // inferred from electronic annotation /// 0016820 // hydrolase activity, acting on acid anhydrides, catalyzing transmembrane movement of substances // inferred from electronic annotation /// 0046933 // hydrogen ion transporting ATP synthase activity, rotational mechanism // inferred from electronic annotation /// 0046961 // proton-transporting ATPase activity, rotational m…	acute down, long-term unchanged	0.73811	1.35481	0.00582602
Dr.17358.1.A1_at	cars2	cysteinyl-tRNA synthetase 2, mitochondrial	555187	---	---	---	acute down, long-term unchanged	0.737779	1.35542	0.00283477
Dr.8203.1.S1_at	timm9	translocase of inner mitochondrial membrane 9 homolog	282678	0006626 // protein targeting to mitochondrion // inferred from electronic annotation /// 0006810 // transport // inferred from electronic annotation /// 0015031 // protein transport // inferred from electronic annotation /// 0045039 // protein import into mitochondrial inner membrane // inferred from electronic annotation /// 0055085 // transmembrane transport // inferred from electronic annotati…	0005739 // mitochondrion // inferred from electronic annotation /// 0005743 // mitochondrial inner membrane // inferred from electronic annotation /// 0016020 // membrane // inferred from electronic annotation /// 0042719 // mitochondrial intermembrane space protein transporter complex // inferred from electronic annotation	0046872 // metal ion binding // inferred from electronic annotation	acute down, long-term unchanged	0.737778	1.35542	0.0223364
Dr.10814.1.S1_at	pafah1b3	platelet-activating factor acetylhydrolase, isoform Ib, gamma subunit	394033	0006334 // nucleosome assembly // inferred from electronic annotation /// 0006629 // lipid metabolic process // inferred from electronic annotation	0000786 // nucleosome // inferred from electronic annotation	0003677 // DNA binding // inferred from electronic annotation /// 0016787 // hydrolase activity // inferred from electronic annotation /// 0016788 // hydrolase activity, acting on ester bonds // inferred from electronic annotation	acute down, long-term unchanged	0.737605	1.35574	0.00222248
Dr.3515.1.A1_at	tmem177	transmembrane protein 177	556875	---	0016020 // membrane // inferred from electronic annotation /// 0016021 // integral to membrane // inferred from electronic annotation	---	acute down, long-term unchanged	0.73759	1.35577	0.00141238
Dr.15865.1.A1_at	zgc:112432	zgc:112432	550477	---	---	---	acute down, long-term unchanged	0.737481	1.35597	0.00778753
Dr.12696.1.A1_at	si:ch211-184m19.2	si:ch211-184m19.2	558306	0006508 // proteolysis // inferred from electronic annotation	---	0016805 // dipeptidase activity // inferred from electronic annotation	acute down, long-term unchanged	0.737302	1.3563	0.00273376
Dr.17325.1.S1_at	zgc:56530	zgc:56530	792225	---	0005622 // intracellular // inferred from electronic annotation	0004866 // endopeptidase inhibitor activity // inferred from electronic annotation /// 0004869 // cysteine-type endopeptidase inhibitor activity // inferred from electronic annotation /// 0030414 // peptidase inhibitor activity // inferred from electronic annotation	acute down, long-term unchanged	0.737164	1.35655	0.0212729
Dr.14883.1.S1_at	nola1	nucleolar protein family A, member 1 (H/ACA small nucleolar RNPs)	393950	0006364 // rRNA processing // inferred from electronic annotation /// 0042254 // ribosome biogenesis // inferred from electronic annotation	0005634 // nucleus // inferred from electronic annotation /// 0005730 // nucleolus // inferred from electronic annotation /// 0030529 // ribonucleoprotein complex // inferred from electronic annotation /// 0031429 // box H/ACA snoRNP complex // inferred from electronic annotation	0003723 // RNA binding // inferred from electronic annotation /// 0009982 // pseudouridine synthase activity // inferred from electronic annotation /// 0030515 // snoRNA binding // inferred from electronic annotation	acute down, long-term unchanged	0.737091	1.35668	0.0272206
Dr.6271.1.S1_at	ppil1	peptidylprolyl isomerase (cyclophilin)-like 1	558042	0006457 // protein folding // inferred from electronic annotation	---	0003755 // peptidyl-prolyl cis-trans isomerase activity // inferred from electronic annotation /// 0016853 // isomerase activity // inferred from electronic annotation	acute down, long-term unchanged	0.736945	1.35695	0.00509308
Dr.4617.1.A1_at	zgc:101757	zgc:101757	494083	0015986 // ATP synthesis coupled proton transport // inferred from electronic annotation /// 0042777 // plasma membrane ATP synthesis coupled proton transport // inferred from electronic annotation	0033178 // proton-transporting two-sector ATPase complex, catalytic domain // inferred from electronic annotation	0005524 // ATP binding // inferred from electronic annotation /// 0008415 // acyltransferase activity // inferred from electronic annotation /// 0016740 // transferase activity // inferred from electronic annotation /// 0016747 // transferase activity, transferring acyl groups other than amino-acyl groups // inferred from electronic annotation /// 0046933 // hydrogen ion transporting ATP synthase…	acute down, long-term unchanged	0.73684	1.35715	0.0383619
Dr.13598.1.A1_at	ints2	integrator complex subunit 2	553563	---	---	---	acute down, long-term unchanged	0.736224	1.35828	0.00176093
Dr.7344.2.A1_at	clptm1l	cleft lip and palate associated transmembrane protein 1, like	436653	0006915 // apoptosis // inferred from electronic annotation	0016020 // membrane // inferred from electronic annotation /// 0016021 // integral to membrane // inferred from electronic annotation	---	acute down, long-term unchanged	0.735954	1.35878	0.00338054
Dr.13037.1.A1_at	---	---	---	---	---	---	acute down, long-term unchanged	0.735949	1.35879	0.00175317
Dr.15112.1.S1_at	rabggtb	Rab geranylgeranyltransferase, beta subunit	406386	---	---	0003824 // catalytic activity // inferred from electronic annotation /// 0016740 // transferase activity // inferred from electronic annotation	acute down, long-term unchanged	0.735817	1.35903	0.00229307
Dr.18494.1.S1_at	minpp1b	multiple inositol polyphosphate histidine phosphatase, 1b	394075	---	---	0003993 // acid phosphatase activity // inferred from electronic annotation	acute down, long-term unchanged	0.735476	1.35966	0.00422561
Dr.24885.1.S1_a_at	snrpfl	small nuclear ribonucleoprotein polypeptide F-like	445404	0006396 // RNA processing // inferred from electronic annotation	0005634 // nucleus // inferred from electronic annotation /// 0030529 // ribonucleoprotein complex // inferred from electronic annotation	0003676 // nucleic acid binding // inferred from electronic annotation	acute down, long-term unchanged	0.735396	1.35981	0.00146436
Dr.17480.1.A1_at	zgc:56488	zgc:56488	393263	---	0005783 // endoplasmic reticulum // inferred from electronic annotation /// 0005783 // endoplasmic reticulum // inferred from sequence or structural similarity	---	acute down, long-term unchanged	0.735377	1.35985	0.0100065
Dr.25586.1.A1_at	ralgapa1	Ral GTPase activating protein, alpha subunit 1 (catalytic)	556427	0007420 // brain development // inferred from mutant phenotype /// 0051056 // regulation of small GTPase mediated signal transduction // inferred from electronic annotation	0005622 // intracellular // inferred from electronic annotation	0005096 // GTPase activator activity // inferred from electronic annotation /// 0005488 // binding // inferred from electronic annotation	acute down, long-term unchanged	0.734787	1.36094	0.00427008
Dr.9192.1.A1_at	---	---	---	---	---	---	acute down, long-term unchanged	0.73475	1.36101	0.00962906
Dr.12042.1.A1_at	mov10a	Moloney leukemia virus 10, homolog, a	566858	---	---	0000166 // nucleotide binding // inferred from electronic annotation /// 0017111 // nucleoside-triphosphatase activity // inferred from electronic annotation	acute down, long-term unchanged	0.734486	1.3615	0.0075164
Dr.16944.1.A1_at	---	---	---	---	---	---	acute down, long-term unchanged	0.734257	1.36192	0.00781215
Dr.17511.1.S1_at	cyp2j25	cytochrome P450, family 2, subfamily J, polypeptide 25	393108	0055114 // oxidation reduction // inferred from electronic annotation	---	0004497 // monooxygenase activity // inferred from electronic annotation /// 0005506 // iron ion binding // inferred from electronic annotation /// 0009055 // electron carrier activity // inferred from electronic annotation /// 0016491 // oxidoreductase activity // inferred from electronic annotation /// 0016712 // oxidoreductase activity, acting on paired donors, with incorporation or reduction …	acute down, long-term unchanged	0.734223	1.36198	0.0258162
Dr.12290.1.S1_at	fam3a	family with sequence similarity 3, member A	393773	---	---	---	acute down, long-term unchanged	0.73422	1.36199	0.0105911
Dr.7183.1.S1_at	mrpl45	mitochondrial ribosomal protein L45	393277	0006886 // intracellular protein transport // inferred from electronic annotation	0005744 // mitochondrial inner membrane presequence translocase complex // inferred from electronic annotation /// 0005840 // ribosome // inferred from electronic annotation	0015450 // P-P-bond-hydrolysis-driven protein transmembrane transporter activity // inferred from electronic annotation	acute down, long-term unchanged	0.734126	1.36216	0.00567327
Dr.4961.1.A1_at	shbg	sex hormone binding globulin	322604	---	---	0005496 // steroid binding // inferred from direct assay /// 0005496 // steroid binding // inferred from sequence or structural similarity /// 0005497 // androgen binding // inferred from direct assay	acute down, long-term unchanged	0.733745	1.36287	0.00318527
Dr.22232.1.A1_at	ehhadh	enoyl-Coenzyme A, hydratase/3-hydroxyacyl Coenzyme A dehydrogenase	100000859	0006629 // lipid metabolic process // inferred from electronic annotation /// 0006631 // fatty acid metabolic process // inferred from electronic annotation /// 0008152 // metabolic process // inferred from electronic annotation /// 0055114 // oxidation reduction // inferred from electronic annotation	0005777 // peroxisome // inferred from electronic annotation	0003824 // catalytic activity // inferred from electronic annotation /// 0003857 // 3-hydroxyacyl-CoA dehydrogenase activity // inferred from electronic annotation /// 0004165 // dodecenoyl-CoA delta-isomerase activity // inferred from electronic annotation /// 0004300 // enoyl-CoA hydratase activity // inferred from electronic annotation /// 0005488 // binding // inferred from electronic annotat…	acute down, long-term unchanged	0.733574	1.36319	0.00198428
Dr.20010.1.S2_at	hmga1	high mobility group AT-hook 1	406447	0006355 // regulation of transcription, DNA-dependent // inferred from electronic annotation	0000785 // chromatin // inferred from electronic annotation /// 0005634 // nucleus // inferred from electronic annotation	0003677 // DNA binding // inferred from electronic annotation	acute down, long-term unchanged	0.733559	1.36322	0.0070553
Dr.21484.1.A1_at	wu:fc37h02	wu:fc37h02	324671	---	---	---	acute down, long-term unchanged	0.733539	1.36325	0.0181847
Dr.4599.1.A1_at	sptlc1	serine palmitoyltransferase, long chain base subunit 1	553981	0009058 // biosynthetic process // inferred from electronic annotation	---	0003824 // catalytic activity // inferred from electronic annotation /// 0016769 // transferase activity, transferring nitrogenous groups // inferred from electronic annotation /// 0030170 // pyridoxal phosphate binding // inferred from electronic annotation	acute down, long-term unchanged	0.732938	1.36437	0.00262826
Dr.2440.1.A1_at	---	---	---	---	---	---	acute down, long-term unchanged	0.732908	1.36443	0.00439263
Dr.18811.2.A1_at	zgc:92799	zgc:92799	436809	---	---	---	acute down, long-term unchanged	0.732648	1.36491	0.00126295
Dr.14973.2.S1_at	stx5al	syntaxin 5A, like	323105	0016192 // vesicle-mediated transport // inferred from electronic annotation	0016020 // membrane // inferred from electronic annotation	0005515 // protein binding // inferred from electronic annotation	acute down, long-term unchanged	0.732128	1.36588	0.00595623
Dr.8.3.A1_at	map2k2	Mitogen-activated protein kinase kinase 2	563181	0006468 // protein phosphorylation // inferred from electronic annotation	---	0000166 // nucleotide binding // inferred from electronic annotation /// 0004672 // protein kinase activity // inferred from electronic annotation /// 0004674 // protein serine/threonine kinase activity // inferred from electronic annotation /// 0005524 // ATP binding // inferred from electronic annotation /// 0016301 // kinase activity // inferred from electronic annotation	acute down, long-term unchanged	0.732082	1.36597	0.00365809
Dr.10016.1.A1_at	zgc:77556	zgc:77556	335176	---	---	0004064 // arylesterase activity // inferred from electronic annotation	acute down, long-term unchanged	0.731575	1.36691	0.0119705
Dr.175.1.A1_at	---	---	---	---	---	---	acute down, long-term unchanged	0.731176	1.36766	0.00324311
Dr.3077.2.A1_at	thoc6	THO complex 6 homolog (Drosophila)	100004014	0006397 // mRNA processing // inferred from electronic annotation /// 0006810 // transport // inferred from electronic annotation /// 0008380 // RNA splicing // inferred from electronic annotation /// 0051028 // mRNA transport // inferred from electronic annotation	---	0003723 // RNA binding // inferred from electronic annotation	acute down, long-term unchanged	0.7308	1.36836	0.00548012
Dr.21051.1.S1_at	rpa3	replication protein A3	393196	---	---	---	acute down, long-term unchanged	0.730606	1.36873	0.011587
Dr.14479.1.S1_at	zw10	ZW10 homolog, centromere/kinetochore protein (Drosophila)	393110	0007067 // mitosis // inferred from electronic annotation	0000775 // chromosome, centromeric region // inferred from electronic annotation /// 0005634 // nucleus // inferred from electronic annotation	---	acute down, long-term unchanged	0.730547	1.36884	0.00187303
Dr.5968.1.S1_at	rcbtb1	regulator of chromosome condensation (RCC1) and BTB (POZ) domain containing protein 1	336007	---	---	0005515 // protein binding // inferred from electronic annotation	acute down, long-term unchanged	0.730466	1.36899	0.00465271
Dr.13489.1.S1_at	---	---	---	---	---	---	acute down, long-term unchanged	0.729302	1.37117	0.00197074
Dr.7450.1.A1_at	wu:fe25e11	wu:fe25e11	567222	---	---	---	acute down, long-term unchanged	0.729262	1.37125	0.00197174
Dr.14424.1.A1_at	dhrs7b /// LOC100003012	dehydrogenase/reductase (SDR family) member 7B /// dehydrogenase/reductase SDR family member 7B-like	100003012 /// 550454	0008152 // metabolic process // inferred from electronic annotation /// 0055114 // oxidation reduction // inferred from electronic annotation	0005777 // peroxisome // inferred from electronic annotation /// 0005778 // peroxisomal membrane // inferred from electronic annotation /// 0016020 // membrane // inferred from electronic annotation /// 0016021 // integral to membrane // inferred from electronic annotation	0003824 // catalytic activity // inferred from electronic annotation /// 0005488 // binding // inferred from electronic annotation /// 0016491 // oxidoreductase activity // inferred from electronic annotation	acute down, long-term unchanged	0.728633	1.37243	0.00311174
Dr.6925.1.A1_at	gabpb2a	GA repeat binding protein, beta 2a	554849	---	---	---	acute down, long-term unchanged	0.72855	1.37259	0.0475473
Dr.24581.1.S1_at	sptbn2	spectrin, beta, non-erythrocytic 2	322068	---	---	---	acute down, long-term unchanged	0.727841	1.37393	0.00808502
Dr.15412.1.A1_at	tssc1	tumor suppressing subtransferable candidate 1	450045	---	---	---	acute down, long-term unchanged	0.727609	1.37436	0.00132377
Dr.6285.1.S1_at	gcshb	glycine cleavage system protein H (aminomethyl carrier), b	436852	0006546 // glycine catabolic process // inferred from electronic annotation /// 0019464 // glycine decarboxylation via glycine cleavage system // inferred from electronic annotation	0005739 // mitochondrion // inferred from electronic annotation /// 0005960 // glycine cleavage complex // inferred from electronic annotation	---	acute down, long-term unchanged	0.727213	1.37511	0.00336256
Dr.5133.1.S1_at	LOC569053	hypothetical LOC569053	569053	---	0016020 // membrane // inferred from electronic annotation	0003824 // catalytic activity // inferred from electronic annotation	acute down, long-term unchanged	0.727159	1.37522	0.0208344
Dr.17040.1.A1_at	chm	choroideremia	402935	0006886 // intracellular protein transport // inferred from electronic annotation /// 0042491 // auditory receptor cell differentiation // inferred from mutant phenotype /// 0043087 // regulation of GTPase activity // inferred from electronic annotation /// 0048798 // swim bladder inflation // inferred from mutant phenotype /// 0050910 // detection of mechanical stimulus involved in sensory perce…	0005968 // Rab-protein geranylgeranyltransferase complex // inferred from electronic annotation	0004663 // Rab geranylgeranyltransferase activity // inferred from electronic annotation	acute down, long-term unchanged	0.727145	1.37524	0.0038975
Dr.22910.1.A1_at	gfm2	G elongation factor, mitochondrial 2	558184	0006412 // translation // inferred from electronic annotation /// 0032543 // mitochondrial translation // inferred from sequence or structural similarity /// 0032790 // ribosome disassembly // inferred from sequence or structural similarity	0005739 // mitochondrion // inferred from electronic annotation	0000166 // nucleotide binding // inferred from electronic annotation /// 0003924 // GTPase activity // inferred from electronic annotation /// 0003924 // GTPase activity // inferred from sequence or structural similarity /// 0005525 // GTP binding // inferred from electronic annotation	acute down, long-term unchanged	0.726936	1.37564	0.0020591
Dr.15897.1.A1_at	zgc:162919	zgc:162919	794020	0008152 // metabolic process // inferred from electronic annotation	0005739 // mitochondrion // inferred from electronic annotation /// 0005743 // mitochondrial inner membrane // inferred from electronic annotation /// 0016020 // membrane // inferred from electronic annotation	0008168 // methyltransferase activity // inferred from electronic annotation /// 0016740 // transferase activity // inferred from electronic annotation	acute down, long-term unchanged	0.726184	1.37706	0.00913476
Dr.16415.1.A1_at	---	---	---	---	---	---	acute down, long-term unchanged	0.725903	1.3776	0.017167
Dr.6581.1.A1_at	zgc:63587	zgc:63587	393431	0007049 // cell cycle // inferred from electronic annotation	0031105 // septin complex // inferred from electronic annotation	0000166 // nucleotide binding // inferred from electronic annotation /// 0005515 // protein binding // inferred from electronic annotation /// 0005525 // GTP binding // inferred from electronic annotation	acute down, long-term unchanged	0.72588	1.37764	0.00424889
Dr.9905.1.A1_at	zgc:162600	zgc:162600	100037331	0009058 // biosynthetic process // inferred from electronic annotation	0016021 // integral to membrane // inferred from electronic annotation	0004659 // prenyltransferase activity // inferred from electronic annotation	acute down, long-term unchanged	0.72563	1.37811	0.00210306
Dr.1702.1.A1_at	immt	inner membrane protein, mitochondrial (mitofilin)	327206	---	0031305 // integral to mitochondrial inner membrane // inferred from electronic annotation	---	acute down, long-term unchanged	0.725394	1.37856	0.00110427
Dr.3644.1.A1_at	fbxo44	F-box protein 44	494034	0030163 // protein catabolic process // inferred from electronic annotation	---	0005515 // protein binding // inferred from electronic annotation	acute down, long-term unchanged	0.725251	1.37883	0.00448127
Dr.11478.1.A1_at	btbd2	BTB (POZ) domain containing 2	565970	---	---	0005515 // protein binding // inferred from electronic annotation /// 0008146 // sulfotransferase activity // inferred from electronic annotation	acute down, long-term unchanged	0.725166	1.37899	0.0180607
Dr.8874.2.S1_at	zgpat	zinc finger, CCCH-type with G patch domain	393457	0006350 // transcription // inferred from electronic annotation /// 0007175 // negative regulation of epidermal growth factor receptor activity // inferred from sequence or structural similarity /// 0045449 // regulation of transcription // inferred from electronic annotation /// 0045892 // negative regulation of transcription, DNA-dependent // inferred from sequence or structural similarity	0005622 // intracellular // inferred from electronic annotation /// 0005634 // nucleus // inferred from electronic annotation /// 0005634 // nucleus // inferred from sequence or structural similarity	0003676 // nucleic acid binding // inferred from electronic annotation /// 0003677 // DNA binding // inferred from electronic annotation /// 0003700 // sequence-specific DNA binding transcription factor activity // inferred from sequence or structural similarity /// 0008270 // zinc ion binding // inferred from electronic annotation /// 0043565 // sequence-specific DNA binding // inferred from seq…	acute down, long-term unchanged	0.725042	1.37923	0.00681219
Dr.3319.1.A1_at	efcab7	EF-hand calcium binding domain 7	415210	---	---	0005509 // calcium ion binding // inferred from electronic annotation	acute down, long-term unchanged	0.724837	1.37962	0.00667622
Dr.2625.1.A1_at	dst	dystonin	324678	---	---	---	acute down, long-term unchanged	0.72481	1.37967	0.00685876
Dr.23788.1.S1_at	gstp1	glutathione S-transferase pi	79381	0008152 // metabolic process // inferred from electronic annotation /// 0042221 // response to chemical stimulus // inferred from direct assay	---	0004364 // glutathione transferase activity // inferred from electronic annotation /// 0016740 // transferase activity // inferred from electronic annotation	acute down, long-term unchanged	0.724658	1.37996	0.00701954
Dr.16873.1.A1_at	zgc:100861	Zgc:100861	445137	---	---	---	acute down, long-term unchanged	0.724438	1.38038	0.0108384
Dr.6510.1.A1_at	zgc:114104	Zgc:114104	569093	0007283 // spermatogenesis // inferred from electronic annotation /// 0030154 // cell differentiation // inferred from electronic annotation /// 0030261 // chromosome condensation // inferred from electronic annotation	0000786 // nucleosome // inferred from electronic annotation /// 0005622 // intracellular // inferred from electronic annotation /// 0005634 // nucleus // inferred from electronic annotation	0003676 // nucleic acid binding // inferred from electronic annotation /// 0003677 // DNA binding // inferred from electronic annotation /// 0008270 // zinc ion binding // inferred from electronic annotation /// 0046872 // metal ion binding // inferred from electronic annotation	acute down, long-term unchanged	0.724301	1.38064	0.00323556
Dr.18377.1.S1_at	mrpl14	mitochondrial ribosomal protein L14	394122	0006412 // translation // inferred from electronic annotation	0005622 // intracellular // inferred from electronic annotation /// 0005739 // mitochondrion // inferred from electronic annotation /// 0005840 // ribosome // inferred from electronic annotation /// 0030529 // ribonucleoprotein complex // inferred from electronic annotation	0003735 // structural constituent of ribosome // inferred from electronic annotation	acute down, long-term unchanged	0.723518	1.38213	0.00369277
Dr.11639.1.S1_at	arglu1b	arginine and glutamate rich 1b	393131	---	---	---	acute down, long-term unchanged	0.72329	1.38257	0.0119523
Dr.16564.1.S1_at	---	---	---	---	---	---	acute down, long-term unchanged	0.723143	1.38285	0.00350376
Dr.26402.1.S1_at	---	---	---	---	---	---	acute down, long-term unchanged	0.723074	1.38298	0.00947436
Dr.982.1.S1_at	tmem49	transmembrane protein 49	336789	---	0016020 // membrane // inferred from electronic annotation /// 0016021 // integral to membrane // inferred from electronic annotation /// 0033116 // ER-Golgi intermediate compartment membrane // inferred from electronic annotation	---	acute down, long-term unchanged	0.722052	1.38494	0.0144447
Dr.4451.1.S1_at	zgc:55363	zgc:55363	327599	---	---	0005509 // calcium ion binding // inferred from electronic annotation	acute down, long-term unchanged	0.721824	1.38538	0.0390185
Dr.17219.1.S1_at	tcf25	transcription factor 25 (basic helix-loop-helix)	445817	---	---	0005488 // binding // inferred from electronic annotation	acute down, long-term unchanged	0.721818	1.38539	0.00769271
Dr.2633.1.A1_at	cratb	carnitine O-acetyltransferase b	447855	---	---	0008415 // acyltransferase activity // inferred from electronic annotation /// 0016740 // transferase activity // inferred from electronic annotation	acute down, long-term unchanged	0.721811	1.3854	0.0110667
Dr.14477.1.S1_at	ssr4	signal sequence receptor, delta	326701	0042221 // response to chemical stimulus // inferred from direct assay	0005783 // endoplasmic reticulum // inferred from electronic annotation /// 0016021 // integral to membrane // inferred from electronic annotation	0004872 // receptor activity // inferred from electronic annotation	acute down, long-term unchanged	0.72171	1.3856	0.00911899
Dr.16025.1.S1_at	snrpe	small nuclear ribonucleoprotein polypeptide E	393979	0006397 // mRNA processing // inferred from electronic annotation /// 0008380 // RNA splicing // inferred from electronic annotation	0005634 // nucleus // inferred from electronic annotation /// 0030529 // ribonucleoprotein complex // inferred from electronic annotation	0003723 // RNA binding // inferred from electronic annotation	acute down, long-term unchanged	0.72163	1.38575	0.0157379
Dr.13152.1.A1_at	zgc:136380	zgc:136380	724014	---	---	---	acute down, long-term unchanged	0.721374	1.38624	0.014897
Dr.17944.1.S1_at	orc5	origin recognition complex, subunit 5	406479	0006260 // DNA replication // inferred from electronic annotation	0000808 // origin recognition complex // inferred from electronic annotation /// 0005634 // nucleus // inferred from electronic annotation	---	acute down, long-term unchanged	0.720581	1.38777	0.00403426
Dr.16130.1.S1_at	adh8b	alcohol dehydrogenase 8b	402841	0006066 // alcohol metabolic process // inferred from direct assay /// 0006070 // octanol metabolic process // inferred from direct assay /// 0008152 // metabolic process // inferred from electronic annotation /// 0046292 // formaldehyde metabolic process // inferred from direct assay /// 0055114 // oxidation reduction // inferred from electronic annotation	---	0003824 // catalytic activity // inferred from electronic annotation /// 0004022 // alcohol dehydrogenase (NAD) activity // inferred from direct assay /// 0005488 // binding // inferred from electronic annotation /// 0008270 // zinc ion binding // inferred from electronic annotation /// 0016491 // oxidoreductase activity // inferred from electronic annotation /// 0018467 // formaldehyde dehydroge…	acute down, long-term unchanged	0.720433	1.38805	0.00418125
Dr.16675.1.A1_at	mrp63	mitochondrial ribosomal protein 63	393748	---	0005739 // mitochondrion // inferred from electronic annotation /// 0005840 // ribosome // inferred from electronic annotation /// 0030529 // ribonucleoprotein complex // inferred from electronic annotation	---	acute down, long-term unchanged	0.720143	1.38861	0.00399319
Dr.14411.1.S1_at	trnau1ap	tRNA selenocysteine 1 associated protein 1	553636	0006412 // translation // inferred from electronic annotation	0005634 // nucleus // inferred from electronic annotation /// 0005737 // cytoplasm // inferred from electronic annotation	0000166 // nucleotide binding // inferred from electronic annotation /// 0003676 // nucleic acid binding // inferred from electronic annotation /// 0003723 // RNA binding // inferred from electronic annotation	acute down, long-term unchanged	0.720038	1.38882	0.00674857
Dr.23003.1.A1_at	pspc1	paraspeckle component 1	692285	0006350 // transcription // inferred from electronic annotation /// 0045449 // regulation of transcription // inferred from electronic annotation	0005634 // nucleus // inferred from electronic annotation /// 0005730 // nucleolus // inferred from electronic annotation /// 0005737 // cytoplasm // inferred from electronic annotation	0000166 // nucleotide binding // inferred from electronic annotation /// 0003676 // nucleic acid binding // inferred from electronic annotation /// 0003723 // RNA binding // inferred from electronic annotation	acute down, long-term unchanged	0.71965	1.38956	0.0005404
Dr.7485.1.S1_at	pknox1.1	pbx/knotted 1 homeobox 1.1	798151	0006355 // regulation of transcription, DNA-dependent // inferred from electronic annotation /// 0030154 // cell differentiation // inferred from mutant phenotype /// 0030902 // hindbrain development // inferred from mutant phenotype /// 0045449 // regulation of transcription // inferred from electronic annotation /// 0048384 // retinoic acid receptor signaling pathway // inferred from mutant phe…	0005634 // nucleus // inferred from direct assay /// 0005634 // nucleus // inferred from electronic annotation /// 0005737 // cytoplasm // inferred from direct assay	0003677 // DNA binding // inferred from electronic annotation /// 0003700 // sequence-specific DNA binding transcription factor activity // inferred from electronic annotation /// 0043565 // sequence-specific DNA binding // inferred from electronic annotation	acute down, long-term unchanged	0.718887	1.39104	0.00359148
Dr.24274.1.A1_at	---	---	---	---	---	---	acute down, long-term unchanged	0.71839	1.392	0.0177389
Dr.7080.1.A1_x_at	bco2b	beta-carotene oxygenase 2b	793849	---	---	---	acute down, long-term unchanged	0.717499	1.39373	0.0159654
Dr.84.1.S1_at	pitrm1	pitrilysin metalloproteinase 1	406808	0006508 // proteolysis // inferred from electronic annotation /// 0006508 // proteolysis // inferred from sequence or structural similarity	0005739 // mitochondrion // inferred from electronic annotation /// 0005759 // mitochondrial matrix // inferred from electronic annotation /// 0005759 // mitochondrial matrix // inferred from sequence or structural similarity	0003824 // catalytic activity // inferred from electronic annotation /// 0004222 // metalloendopeptidase activity // inferred from electronic annotation /// 0004222 // metalloendopeptidase activity // inferred from sequence or structural similarity /// 0008233 // peptidase activity // inferred from electronic annotation /// 0008237 // metallopeptidase activity // inferred from electronic annotati…	acute down, long-term unchanged	0.717337	1.39405	0.00290455
Dr.22246.1.A1_at	LOC555902	Bem46-like	555902	---	---	---	acute down, long-term unchanged	0.717056	1.39459	0.0246039
Dr.6794.1.S1_at	slc48a1b	solute carrier family 48 (heme transporter), member 1b	792763	0006810 // transport // inferred from electronic annotation /// 0048821 // erythrocyte development // inferred from mutant phenotype	0005764 // lysosome // inferred from electronic annotation /// 0005765 // lysosomal membrane // inferred from electronic annotation /// 0005768 // endosome // inferred from electronic annotation /// 0010008 // endosome membrane // inferred from electronic annotation /// 0016020 // membrane // inferred from electronic annotation /// 0016021 // integral to membrane // inferred from electronic annot…	---	acute down, long-term unchanged	0.716767	1.39515	0.000682477
Dr.19924.1.A1_at	apc	adenomatosis polyposis coli	386762	0001501 // skeletal system development // inferred from mutant phenotype /// 0001754 // eye photoreceptor cell differentiation // inferred from mutant phenotype /// 0001889 // liver development // inferred from genetic interaction /// 0001889 // liver development // inferred from mutant phenotype /// 0003157 // endocardium development // inferred from mutant phenotype /// 0003170 // heart valve d…	0000776 // kinetochore // inferred from sequence or structural similarity /// 0005634 // nucleus // inferred from sequence or structural similarity /// 0005737 // cytoplasm // inferred from sequence or structural similarity /// 0005813 // centrosome // inferred from sequence or structural similarity /// 0016328 // lateral plasma membrane // inferred from sequence or structural similarity /// 0030…	0005515 // protein binding // inferred from electronic annotation /// 0008013 // beta-catenin binding // inferred from sequence or structural similarity /// 0008017 // microtubule binding // inferred from electronic annotation /// 0008017 // microtubule binding // inferred from sequence or structural similarity /// 0019887 // protein kinase regulator activity // inferred from sequence or structur…	acute down, long-term unchanged	0.716555	1.39557	0.0133898
Dr.11153.1.A1_at	fam20b	family with sequence similarity 20, member B (H. sapiens)	557060	---	---	---	acute down, long-term unchanged	0.715727	1.39718	0.0162525
Dr.11058.1.S1_at	hsbp1	heat shock factor binding protein 1	393727	0006950 // response to stress // inferred from electronic annotation	---	---	acute down, long-term unchanged	0.715727	1.39718	0.000987304
Dr.12851.1.S1_at	mrpl40	mitochondrial ribosomal protein L40	447873	---	0005840 // ribosome // inferred from electronic annotation	---	acute down, long-term unchanged	0.715617	1.3974	0.0127856
Dr.23656.1.A1_at	wu:fb34f12	wu:fb34f12	321796	---	---	---	acute down, long-term unchanged	0.715495	1.39763	0.00266199
Dr.25060.2.S1_at	LOC567638 /// si:ch211-288g17.3	hypothetical LOC567638 /// si:ch211-288g17.3	321742 /// 567638	0006457 // protein folding // inferred from electronic annotation	---	0003677 // DNA binding // inferred from electronic annotation /// 0031072 // heat shock protein binding // inferred from electronic annotation /// 0051082 // unfolded protein binding // inferred from electronic annotation	acute down, long-term unchanged	0.715108	1.39839	0.0082198
Dr.10240.1.S1_at	zgc:103571	zgc:103571	541401	---	---	---	acute down, long-term unchanged	0.714755	1.39908	0.00380773
Dr.15765.1.A1_a_at	zgc:162590	zgc:162590	100037330	0006364 // rRNA processing // inferred from electronic annotation	---	---	acute down, long-term unchanged	0.714287	1.4	0.00284893
Dr.10271.1.A1_at	snx2	sorting nexin 2	568737	0006886 // intracellular protein transport // inferred from electronic annotation /// 0007154 // cell communication // inferred from electronic annotation	---	0005515 // protein binding // inferred from electronic annotation /// 0008565 // protein transporter activity // inferred from electronic annotation /// 0035091 // phosphoinositide binding // inferred from electronic annotation	acute down, long-term unchanged	0.714189	1.40019	0.0117708
Dr.12443.1.A1_at	fam96b	family with sequence similarity 96, member B	436722	---	---	---	acute down, long-term unchanged	0.714163	1.40024	0.00120639
Dr.21797.1.S1_at	dfna5	deafness, autosomal dominant 5	335722	0009889 // regulation of biosynthetic process // inferred from mutant phenotype /// 0042471 // ear morphogenesis // inferred from mutant phenotype /// 0042472 // inner ear morphogenesis // inferred from mutant phenotype	---	---	acute down, long-term unchanged	0.713944	1.40067	0.00929955
Dr.11330.1.S1_at	lsm4	LSM4 homolog, U6 small nuclear RNA associated (S. cerevisiae)	393669	---	---	---	acute down, long-term unchanged	0.713782	1.40099	0.00545916
Dr.266.1.S1_at	mef2a	myocyte enhancer factor 2a	30564	0001756 // somitogenesis // inferred from mutant phenotype /// 0006350 // transcription // inferred from electronic annotation /// 0006355 // regulation of transcription, DNA-dependent // inferred from electronic annotation /// 0007507 // heart development // inferred from mutant phenotype /// 0030239 // myofibril assembly // inferred from mutant phenotype /// 0045449 // regulation of transcripti…	0005634 // nucleus // inferred from electronic annotation	0003677 // DNA binding // inferred from electronic annotation /// 0003700 // sequence-specific DNA binding transcription factor activity // inferred from electronic annotation /// 0043565 // sequence-specific DNA binding // inferred from electronic annotation	acute down, long-term unchanged	0.713278	1.40198	0.00392764
Dr.1786.1.S1_at	zgc:55292	zgc:55292	321491	---	---	---	acute down, long-term unchanged	0.713199	1.40213	0.00606295
Dr.24399.1.A1_at	arglu1b	arginine and glutamate rich 1b	393131	---	---	---	acute down, long-term unchanged	0.713061	1.40241	0.0312641
Dr.1635.1.A1_at	wu:fb93h06	wu:fb93h06	323271	---	---	---	acute down, long-term unchanged	0.712588	1.40334	0.00449223
Dr.4961.2.S1_at	shbg	sex hormone binding globulin	322604	---	---	0005496 // steroid binding // inferred from direct assay /// 0005496 // steroid binding // inferred from sequence or structural similarity /// 0005497 // androgen binding // inferred from direct assay	acute down, long-term unchanged	0.712507	1.4035	0.00913476
Dr.23178.1.A1_s_at	LOC100331664	NudC domain containing 2-like	100331664	---	---	---	acute down, long-term unchanged	0.712297	1.40391	0.00338637
Dr.18484.1.A1_at	snx30	sorting nexin family member 30	550496	0006810 // transport // inferred from electronic annotation /// 0007154 // cell communication // inferred from electronic annotation /// 0015031 // protein transport // inferred from electronic annotation	---	0005515 // protein binding // inferred from electronic annotation /// 0035091 // phosphoinositide binding // inferred from electronic annotation	acute down, long-term unchanged	0.712014	1.40447	0.00155327
Dr.3470.1.A1_at	sltm	SAFB-like, transcription modulator	406642	---	---	0000166 // nucleotide binding // inferred from electronic annotation /// 0003676 // nucleic acid binding // inferred from electronic annotation	acute down, long-term unchanged	0.711928	1.40464	0.00099876
Dr.962.1.S1_at	zgc:153867	zgc:153867	337226	---	---	0005509 // calcium ion binding // inferred from electronic annotation	acute down, long-term unchanged	0.711185	1.4061	0.00222248
Dr.11987.1.A1_at	si:ch211-173p18.3	si:ch211-173p18.3	553317	---	---	---	acute down, long-term unchanged	0.710966	1.40654	0.00331863
Dr.19854.1.S1_at	acn9	ACN9 homolog (S. cerevisiae)	449654	---	0005739 // mitochondrion // inferred from electronic annotation	---	acute down, long-term unchanged	0.710774	1.40692	0.00465756
Dr.22100.1.A1_at	LOC100330435	hypothetical protein LOC100330435	100330435	---	---	---	acute down, long-term unchanged	0.710658	1.40715	0.0121041
Dr.8475.1.A1_at	wu:fk33d07	wu:fk33d07	797198	---	---	---	acute down, long-term unchanged	0.710604	1.40725	0.0355457
Dr.20533.1.A1_at	lrrfip1a /// lrrfip1b	leucine rich repeat (in FLII) interacting protein 1a /// leucine rich repeat (in FLII) interacting protein 1b	100321881 /// 407677	---	---	---	acute down, long-term unchanged	0.710036	1.40838	0.0313047
Dr.18475.1.A1_at	abcb8	ATP-binding cassette, sub-family B (MDR/TAP), member 8	548340	0006810 // transport // inferred from electronic annotation /// 0055085 // transmembrane transport // inferred from electronic annotation	0005739 // mitochondrion // inferred from electronic annotation /// 0005743 // mitochondrial inner membrane // inferred from electronic annotation /// 0016020 // membrane // inferred from electronic annotation /// 0016021 // integral to membrane // inferred from electronic annotation	0000166 // nucleotide binding // inferred from electronic annotation /// 0005524 // ATP binding // inferred from electronic annotation /// 0016887 // ATPase activity // inferred from electronic annotation /// 0017111 // nucleoside-triphosphatase activity // inferred from electronic annotation /// 0042626 // ATPase activity, coupled to transmembrane movement of substances // inferred from electron…	acute down, long-term unchanged	0.70953	1.40938	0.00566825
Dr.1237.1.S1_at	spcs1	signal peptidase complex subunit 1 homolog (S. cerevisiae)	606666	0006465 // signal peptide processing // inferred from electronic annotation	0005787 // signal peptidase complex // inferred from electronic annotation /// 0016021 // integral to membrane // inferred from electronic annotation	0008233 // peptidase activity // inferred from electronic annotation	acute down, long-term unchanged	0.709166	1.41011	0.00261737
Dr.14973.1.S1_at	stx5al	syntaxin 5A, like	323105	0016192 // vesicle-mediated transport // inferred from electronic annotation	0016020 // membrane // inferred from electronic annotation	0005515 // protein binding // inferred from electronic annotation	acute down, long-term unchanged	0.708229	1.41197	0.0107128
Dr.25608.1.A1_at	fhit	fragile histidine triad gene	393713	---	---	0003824 // catalytic activity // inferred from electronic annotation	acute down, long-term unchanged	0.707674	1.41308	0.0101952
Dr.4726.1.A1_at	atpaf2	ATP synthase mitochondrial F1 complex assembly factor 2	560253	0043461 // proton-transporting ATP synthase complex assembly // inferred from electronic annotation	---	0005515 // protein binding // inferred from electronic annotation	acute down, long-term unchanged	0.707295	1.41384	0.00266207
Dr.13705.1.A1_at	zgc:112305	zgc:112305	553705	0006351 // transcription, DNA-dependent // inferred from electronic annotation /// 0045449 // regulation of transcription // inferred from electronic annotation	---	0003677 // DNA binding // inferred from electronic annotation /// 0003899 // DNA-directed RNA polymerase activity // inferred from electronic annotation /// 0008270 // zinc ion binding // inferred from electronic annotation	acute down, long-term unchanged	0.707238	1.41395	0.00572814
Dr.13874.1.S1_at	ptdss1	phosphatidylserine synthase 1	393931	0006659 // phosphatidylserine biosynthetic process // inferred from electronic annotation	---	---	acute down, long-term unchanged	0.707214	1.414	0.00304474
Dr.13333.1.S1_at	thoc3	THO complex 3	445302	---	---	---	acute down, long-term unchanged	0.706397	1.41563	0.00370026
Dr.25449.1.A1_at	---	---	---	---	---	---	acute down, long-term unchanged	0.706082	1.41627	0.00047603
Dr.23672.1.S1_at	psmd9	proteasome (prosome, macropain) 26S subunit, non-ATPase, 9	436709	---	---	0005515 // protein binding // inferred from electronic annotation	acute down, long-term unchanged	0.706023	1.41638	0.00196618
Dr.7515.1.A1_at	zgc:152779	zgc:152779	553324	0006457 // protein folding // inferred from electronic annotation /// 0045449 // regulation of transcription // inferred from electronic annotation	0005634 // nucleus // inferred from electronic annotation	0003677 // DNA binding // inferred from electronic annotation /// 0031072 // heat shock protein binding // inferred from electronic annotation /// 0051082 // unfolded protein binding // inferred from electronic annotation	acute down, long-term unchanged	0.705821	1.41679	0.00377251
Dr.16660.1.A1_at	LOC100003554	molybdopterin synthase small subunit MOCS2A-like	100003554	0006777 // Mo-molybdopterin cofactor biosynthetic process // inferred from electronic annotation	---	---	acute down, long-term unchanged	0.705252	1.41793	0.00246545
Dr.20146.1.A1_at	wu:fi25h02	wu:fi25h02	333996	---	---	---	acute down, long-term unchanged	0.705076	1.41829	0.00184652
Dr.16594.1.S1_at	pex16	peroxisomal biogenesis factor 16	573990	0007031 // peroxisome organization // inferred from electronic annotation	0005777 // peroxisome // inferred from electronic annotation /// 0005778 // peroxisomal membrane // inferred from electronic annotation /// 0016020 // membrane // inferred from electronic annotation /// 0016021 // integral to membrane // inferred from electronic annotation	---	acute down, long-term unchanged	0.704872	1.4187	0.00331753
Dr.11787.1.A1_at	senp3a	SUMO1/sentrin/SMT3 specific peptidase 3a	564950	0006508 // proteolysis // inferred from electronic annotation	---	0008233 // peptidase activity // inferred from electronic annotation /// 0008234 // cysteine-type peptidase activity // inferred from electronic annotation	acute down, long-term unchanged	0.704444	1.41956	0.00233642
Dr.17396.1.S1_at	lsmd1	LSM domain containing 1	335819	---	---	---	acute down, long-term unchanged	0.703923	1.42061	0.000231697
Dr.15068.1.S1_at	mrrf	mitochondrial ribosome recycling factor	431721	0006412 // translation // inferred from electronic annotation	0005739 // mitochondrion // inferred from electronic annotation	---	acute down, long-term unchanged	0.703626	1.42121	0.00599386
Dr.5314.1.S1_at	arpc4l	actin related protein 2/3 complex, subunit 4, like	445305	0030041 // actin filament polymerization // inferred from electronic annotation	0005856 // cytoskeleton // inferred from electronic annotation	---	acute down, long-term down less	0.703387	1.42169	0.000188161
Dr.394.1.A1_at	c13orf22l	c13orf22 homolog (H. sapiens), like	445403	0006511 // ubiquitin-dependent protein catabolic process // inferred from electronic annotation	---	0004221 // ubiquitin thiolesterase activity // inferred from electronic annotation	acute down, long-term unchanged	0.703235	1.422	0.016065
Dr.5171.1.A1_at	reep3l	receptor accessory protein 3, like	641577	---	---	0004872 // receptor activity // inferred from electronic annotation	acute down, long-term unchanged	0.702966	1.42254	0.0197396
Dr.17191.1.A1_at	zgc:152927	zgc:152927	767675	---	---	---	acute down, long-term unchanged	0.702697	1.42309	0.00688533
Dr.22506.1.A1_at	---	---	---	---	---	---	acute down, long-term unchanged	0.702278	1.42394	0.0116952
Dr.5674.1.A1_at	trmt2a	trm2 tRNA methyltransferase 2 homolog A (S. cerevisiae)	334936	0006396 // RNA processing // inferred from electronic annotation	---	0000166 // nucleotide binding // inferred from electronic annotation /// 0003676 // nucleic acid binding // inferred from electronic annotation /// 0008168 // methyltransferase activity // inferred from electronic annotation /// 0008173 // RNA methyltransferase activity // inferred from electronic annotation /// 0016740 // transferase activity // inferred from electronic annotation	acute down, long-term unchanged	0.701861	1.42478	0.000597665
Dr.6620.1.A1_at	zgc:174890	zgc:174890	792547	---	0005622 // intracellular // inferred from electronic annotation	0003676 // nucleic acid binding // inferred from electronic annotation /// 0008270 // zinc ion binding // inferred from electronic annotation	acute down, long-term unchanged	0.701559	1.4254	0.0131051
Dr.15734.1.S1_at	zgc:153652	zgc:153652	768149	---	---	---	acute down, long-term unchanged	0.701398	1.42572	0.00118814
Dr.4481.1.A1_at	cyb5r3	cytochrome b5 reductase 3	324560	0055114 // oxidation reduction // inferred from electronic annotation	---	0016491 // oxidoreductase activity // inferred from electronic annotation	acute down, long-term unchanged	0.701131	1.42627	0.00377251
Dr.23792.1.S1_at	s100u	S100 calcium binding protein U	563060	---	---	0005509 // calcium ion binding // inferred from electronic annotation	acute down, long-term unchanged	0.701125	1.42628	0.00551701
Dr.18234.1.A1_at	---	---	---	---	---	---	acute down, long-term unchanged	0.700877	1.42678	0.000547226
Dr.7925.1.A1_at	wu:fc27c12	wu:fc27c12	100000786	---	---	---	acute down, long-term unchanged	0.700688	1.42717	0.0048905
Dr.488.1.A1_at	LOC100329732	hypothetical protein LOC100329732	100329732	---	---	---	acute down, long-term unchanged	0.700653	1.42724	0.000396793
Dr.5005.1.A1_at	wu:fc15d06	wu:fc15d06	323959	---	---	---	acute down, long-term down less	0.700536	1.42748	0.000493758
Dr.9746.9.A1_at	nup107	nucleoporin 107	562350	0006810 // transport // inferred from electronic annotation	0005643 // nuclear pore // inferred from electronic annotation	---	acute down, long-term unchanged	0.700488	1.42758	0.00119565
Dr.6437.1.S1_at	ptpn6	protein tyrosine phosphatase, non-receptor type 6	335573	0006470 // protein dephosphorylation // inferred from electronic annotation /// 0016311 // dephosphorylation // inferred from electronic annotation	---	0004721 // phosphoprotein phosphatase activity // inferred from electronic annotation /// 0004725 // protein tyrosine phosphatase activity // inferred from electronic annotation /// 0004872 // receptor activity // inferred from electronic annotation /// 0005515 // protein binding // inferred from electronic annotation /// 0016787 // hydrolase activity // inferred from electronic annotation /// 00…	acute down, long-term unchanged	0.700058	1.42845	0.0243554
[truncated: 927 more rows]
