# Supplementary material for: Long-Term Effects of Ionizing Radiation on Gene Expression in a Zebrafish Model
Source: PLoS One. 2013 Jul 30;8(7):e69445. doi: 10.1371/journal.pone.0069445 (PMC3728329; doi:10.1371/journal.pone.0069445)
Supplement: Table S3 — List of primers used for experiment in Figure 3. Primers were used to amplify cDNA for indicated genes. (XLSX) [file pone.0069445.s003.xlsx]

## Sheet: Sheet1
Gene	Direction	Sequence
rpl13a	forward	d(CGCAAGAGAATGAACACCAAC)
	reverse	d(GATGCCATCAAACACCTTCAG)
cish	forward	d(GCCCTCACCCTTAACTTCTC)
	reverse	d(TGCTGTCCCGTATCAAGAAAG)
socs8	forward	d(ACTGTCACCTCACATTCTGC)
	reverse	d(GAACTTCAGATTCACCCCTCTC)
nfkb2	forward	d(TATGCTGACACTCACCCATC)
	reverse	d(TCACTCCTTCCCTCACACC)
igfbp1b	forward	d(GTCAATGAAGGCAGCTCC)
	reverse	d(GAGTTCGATATGACAGGGACC)
hspa5	forward	d(AGAGGTGGAGAAGGCTAAGAG)
	reverse	d(TTCATAGTGGAGCGGAACAAG)
