# Supplementary material for: Long-Term Effects of Ionizing Radiation on Gene Expression in a Zebrafish Model
Source: PLoS One. 2013 Jul 30;8(7):e69445. doi: 10.1371/journal.pone.0069445 (PMC3728329; doi:10.1371/journal.pone.0069445)
Supplement: Table S4 — List of genes that appear in the heat map in Figure 4. Columns A-G contain: Affymetrix probe set ID, gene symbol, gene title, Entrez gene number, Gene Ontology (Biological Process, Cellular Component, or Molecular Function). The remaining columns contain results for the six statistical comparisons diagrammed in Figure 1: treatment, time, dose, time-dose interaction, long-term versus control, and acute versus control. For each of the comparisons, the log-transformed difference, the fold change up or down, and the adjusted P value are given. (XLSX) [file pone.0069445.s004.xlsx]

## Sheet: toptab_ms_0213__p53_signaling_p
Probe.Set.ID	Gene.Symbol	Gene.Title	Entrez.Gene	Gene.Ontology.Biological.Process	Gene.Ontology.Cellular.Component	Gene.Ontology.Molecular.Function	log2 treat diff	treat.adj.P.Val	treat fold up	treat fold down	log2 time diff	time.adj.P.Val	time fold up	time fold down	log2 dose diff	dose.adj.P.Val	dose fold up	dose fold down	log2 TD diff	TD.adj.P.Val	TD fold up	TD fold down	log2 LT diff	LT.adj.P.Val	LT fold up	LT fold down	log2 acute diff	acute.adj.P.Val	acute fold up	acute fold down	treat	time	dose	TD	LT	acute	Fig. 4 order	LT primary	acute primary	Label in Fig. 2
Dr.13161.1.S1_at	gadd45bb	growth arrest and DNA-damage-inducible, beta b	497646	0001756 // somitogenesis // inferred from genetic interaction /// 0001756 // somitogenesis // inferred from mutant phenotype	---	---	0.320499	0.0156478	1.24876		-0.451772	0.045682		1.36772	0.207237	0.622298	1.15447		-0.169071	0.757916		1.12433	0.207556	0.155344	1.15473		0.433442	0.00346977	1.35045		1	-1	0	0	0	1	1	no	yes	acute up, long-term unchanged
Dr.16035.1.S1_at	casp9	caspase 9, apoptosis-related cysteine protease	492763	0006508 // proteolysis // inferred from electronic annotation /// 0006915 // apoptosis // inferred from electronic annotation /// 0042981 // regulation of apoptosis // inferred from electronic annotation /// 0043065 // positive regulation of apoptosis // inferred from direct assay	0005622 // intracellular // inferred from electronic annotation	0004197 // cysteine-type endopeptidase activity // inferred from electronic annotation /// 0005515 // protein binding // inferred from electronic annotation /// 0008233 // peptidase activity // inferred from electronic annotation /// 0008234 // cysteine-type peptidase activity // inferred from electronic annotation /// 0016787 // hydrolase activity // inferred from electronic annotation	1.4829	2.67037e-05	2.7951		-1.58407	0.000937216		2.99815	1.04065	0.129897	2.05715		0.0186735	0.991533	1.01303		1.08688	0.00110288	2.12414		1.87892	4.05635e-06	3.67799		1	-1	0	0	1	1	2	no	yes	acute up, long-term up less
Dr.23385.1.A1_at	pmaip1	Phorbol-12-myristate-13-acetate-induced protein 1	751765	0043065 // positive regulation of apoptosis // inferred from direct assay /// 0043280 // positive regulation of caspase activity // inferred from mutant phenotype	---	---	0.145024	0.155375	1.10575		-0.666702	0.00236401		1.58744	0.0581254	0.896605	1.04111		-0.0475258	0.94137		1.03349	-0.0216511	0.870351		1.01512	0.3117	0.00967619	1.24117		0	-1	0	0	0	1	3	no	yes	acute up, long-term unchanged
DrAffx.2.47.A1_at	bida	BH3 interacting domain death agonist	559425	0043065 // positive regulation of apoptosis // inferred from direct assay /// 0043065 // positive regulation of apoptosis // inferred from electronic annotation /// 0043280 // positive regulation of caspase activity // inferred from mutant phenotype	0005737 // cytoplasm // inferred from electronic annotation	---	0.437622	0.00112767	1.35437		-1.24507	3.08891e-05		2.37031	0.392968	0.252196	1.31309		0.303724	0.426535	1.23433		0.126354	0.324985	1.09153		0.74889	2.22668e-05	1.6805		1	-1	0	0	0	1	4	no	yes	acute up, long-term unchanged
Dr.23385.1.A1_at	pmaip1	phorbol-12-myristate-13-acetate-induced protein 1	751765	0043065 // positive regulation of apoptosis // inferred from direct assay /// 0043280 // positive regulation of caspase activity // inferred from mutant phenotype	---	---	1.19929	0.00169714	2.29627		-2.14809	0.0015212		4.43241	0.590247	0.584931	1.5055		-0.276716	0.874712		1.21143	0.662268	0.0832381	1.58257		1.73631	0.000138093	3.33183		1	-1	0	0	0	1	5	no	yes	acute up, long-term unchanged
Dr.20083.1.A1_at	ccng2	cyclin G2	266794	---	---	---	0.955966	0.000844888	1.93988		-1.04301	0.0165947		2.06052	0.719448	0.313213	1.64655		1.48863	0.0461591	2.80622		0.695214	0.0178186	1.61912		1.21672	0.000172786	2.32417		1	-1	0	1	1	1	6	no	no
Dr.10051.1.A1_at	ccng2	cyclin G2	266794	---	---	---	0.712342	0.000965632	1.63846		-0.829117	0.0130929		1.7766	0.395583	0.485535	1.31547		1.34951	0.0224168	2.54825		0.505063	0.0223172	1.41919		0.919621	0.000182611	1.89162		1	-1	0	1	1	1	7	no	no
Dr.542.1.S1_at	mdm2	transformed 3T3 cell double minute 2 homolog (mouse)	30637	0043066 // negative regulation of apoptosis // inferred from mutant phenotype /// 0071157 // negative regulation of cell cycle arrest // inferred from mutant phenotype	0005622 // intracellular // inferred from electronic annotation /// 0005634 // nucleus // inferred from electronic annotation /// 0005654 // nucleoplasm // inferred from electronic annotation /// 0005730 // nucleolus // inferred from electronic annotation /// 0005737 // cytoplasm // inferred from electronic annotation	0005515 // protein binding // inferred from electronic annotation /// 0008270 // zinc ion binding // inferred from electronic annotation /// 0016874 // ligase activity // inferred from electronic annotation /// 0046872 // metal ion binding // inferred from electronic annotation	0.479789	0.00109486	1.39454		-0.559359	0.0142707		1.47361	0.0139601	0.980428	1.00972		0.345951	0.401462	1.27099		0.339949	0.0244915	1.26571		0.619629	0.000212033	1.53648		1	-1	0	0	1	1	8	no	yes	acute up, long-term up less
Dr.3880.1.S2_at	baxa	bcl2-associated X protein, a	58081	0042981 // regulation of apoptosis // inferred from electronic annotation /// 0043065 // positive regulation of apoptosis // inferred from direct assay /// 0043280 // positive regulation of caspase activity // inferred from genetic interaction /// 0043280 // positive regulation of caspase activity // inferred from mutant phenotype /// 0046686 // response to cadmium ion // inferred from expression…	---	---	0.0835169	0.59522	1.0596		-1.41084	0.000276887		2.65893	-0.182738	0.763662		1.13504	-0.29118	0.654861		1.22364	-0.269194	0.168551		1.20513	0.436228	0.0176765	1.35306		0	-1	0	0	0	1	9	no	yes	acute up, long-term unchanged
Dr.25576.1.A1_at	ddb2	damage-specific DNA binding protein 2	100004133	0006281 // DNA repair // inferred from electronic annotation /// 0006974 // response to DNA damage stimulus // inferred from electronic annotation	0005634 // nucleus // inferred from electronic annotation	0003677 // DNA binding // inferred from electronic annotation /// 0005515 // protein binding // inferred from physical interaction	0.798144	0.000848155	1.73886		0.311459	0.354869	1.24096		0.468689	0.448575	1.38385		-0.102896	0.930954		1.07393	0.876009	0.00170258	1.83529		0.720279	0.00218201	1.6475		1	0	0	0	1	1	10	no	no
Dr.23587.1.A1_at	gadd45aa	growth arrest and DNA-damage-inducible, alpha, a	393548	---	---	---	0.46293	0.0379081	1.37834		-0.435999	0.250837		1.35285	-0.176823	0.836663		1.13039	-1.51137	0.0359478		2.85081	0.35393	0.166219	1.27804		0.57193	0.0173515	1.48651		1	0	0	-1	0	1	11	no	no
Dr.1378.2.S1_a_at	gadd45ba	growth arrest and DNA-damage-inducible, beta a	406304	0001756 // somitogenesis // inferred from genetic interaction /// 0001756 // somitogenesis // inferred from mutant phenotype /// 0046686 // response to cadmium ion // inferred from expression pattern /// 0051597 // response to methylmercury // inferred from direct assay	---	---	-0.0909558	0.890868		1.06508	0.272283	0.830305	1.20772		3.68665	0.0817489	12.8764		1.17237	0.657716	2.25381		-0.022885	0.979979		1.01599	-0.159027	0.816302		1.11653	0	0	0	0	0	0	12	no	no
Dr.11828.1.A1_at	gadd45g	growth arrest and DNA-damage-inducible, gamma	402991	---	---	---	-0.254018	0.713786		1.19252	-3.6608	0.00905006		12.6477	4.56475	0.0587592	23.6662		1.35594	0.624732	2.55963		-1.16922	0.169596		2.2489	0.661183	0.352609	1.58138		0	-1	0	0	0	0	12	no	no
Dr.4796.1.A1_at	casp3a	caspase 3, apoptosis-related cysteine protease a	140621	0006508 // proteolysis // inferred from electronic annotation /// 0006915 // apoptosis // inferred from direct assay /// 0006915 // apoptosis // inferred from electronic annotation /// 0006915 // apoptosis // inferred from mutant phenotype /// 0042221 // response to chemical stimulus // inferred from direct assay /// 0043065 // positive regulation of apoptosis // inferred from direct assay	0005737 // cytoplasm // inferred from electronic annotation	0004197 // cysteine-type endopeptidase activity // inferred from electronic annotation /// 0008233 // peptidase activity // inferred from direct assay /// 0008233 // peptidase activity // inferred from electronic annotation /// 0008233 // peptidase activity // inferred from mutant phenotype /// 0008234 // cysteine-type peptidase activity // inferred from electronic annotation /// 0016787 // hydro…	-0.0509004	0.76402		1.03591	1.10722	0.00242868	2.1543		-0.120877	0.864861		1.0874	0.719851	0.19752	1.64701		0.225904	0.270543	1.16951		-0.327705	0.0725388		1.25502	0	1	0	0	0	0	13	no	no
Dr.12402.1.S1_at	igf1	insulin-like growth factor 1	114433	0008284 // positive regulation of cell proliferation // inferred from direct assay /// 0009953 // dorsal/ventral pattern formation // inferred from mutant phenotype	0005576 // extracellular region // inferred from electronic annotation /// 0005576 // extracellular region // non-traceable author statement /// 0005615 // extracellular space // inferred from electronic annotation	0005159 // insulin-like growth factor receptor binding // inferred from direct assay /// 0005159 // insulin-like growth factor receptor binding // inferred from physical interaction /// 0005179 // hormone activity // inferred from electronic annotation /// 0008083 // growth factor activity // inferred from electronic annotation	-0.314958	0.0342471		1.24398	1.72615	1.97347e-05	3.30843		1.17813	0.0242668	2.26283		-0.616247	0.178168		1.53288	0.116579	0.489535	1.08416		-0.746495	0.000202382		1.67771	-1	1	1	0	0	-1	14	no	no
Dr.9746.8.S1_at	cycsb	cytochrome c, somatic b	415158	0006810 // transport // inferred from electronic annotation /// 0022900 // electron transport chain // inferred from electronic annotation	0005739 // mitochondrion // inferred from electronic annotation /// 0005759 // mitochondrial matrix // inferred from electronic annotation /// 0070469 // respiratory chain // inferred from electronic annotation	0005506 // iron ion binding // inferred from electronic annotation /// 0009055 // electron carrier activity // inferred from electronic annotation /// 0020037 // heme binding // inferred from electronic annotation /// 0046872 // metal ion binding // inferred from electronic annotation	-1.54878	9.39163e-06		2.9257	1.33435	0.00157238	2.52162		-0.300016	0.659338		1.23116	-0.486209	0.496673		1.40076	-1.21519	0.000327293		2.32172	-1.88237	1.93874e-06		3.6868	-1	1	0	0	-1	-1	15	no	yes	acute down, long-term down less
Dr.5559.1.S1_at	ptenb	Phosphatase and tensin homolog B (mutated in multiple advanced cancers 1)	368415	0001568 // blood vessel development // inferred from mutant phenotype /// 0006470 // protein dephosphorylation // inferred from electronic annotation /// 0008285 // negative regulation of cell proliferation // inferred from electronic annotation /// 0016311 // dephosphorylation // inferred from electronic annotation /// 0030336 // negative regulation of cell migration // inferred from electronic …	---	0000287 // magnesium ion binding // inferred from electronic annotation /// 0004725 // protein tyrosine phosphatase activity // inferred from electronic annotation /// 0008138 // protein tyrosine/serine/threonine phosphatase activity // inferred from electronic annotation /// 0016314 // phosphatidylinositol-3,4,5-trisphosphate 3-phosphatase activity // inferred from electronic annotation /// 0016…	-0.997711	2.85366e-05		1.99683	0.268222	0.305699	1.20432		-0.830969	0.0802274		1.77888	-0.619034	0.192112		1.53585	-0.930656	0.000276249		1.90614	-1.06477	1.63577e-05		2.09183	-1	0	0	0	-1	-1	16	no	no
Dr.24753.1.S2_at	ccnd1	cyclin D1	30222	0000082 // G1/S transition of mitotic cell cycle // inferred from sequence or structural similarity /// 0006974 // response to DNA damage stimulus // inferred from sequence or structural similarity /// 0007049 // cell cycle // inferred from electronic annotation /// 0031571 // mitotic cell cycle G1/S DNA damage checkpoint // inferred from sequence or structural similarity /// 0048593 // camera-ty…	0005634 // nucleus // inferred from electronic annotation	---	-0.636252	0.00307707		1.55429	0.793136	0.0224297	1.73284		-1.22175	0.050386		2.3323	-0.586657	0.341856		1.50176	-0.437968	0.0526804		1.3547	-0.834537	0.000610865		1.78328	-1	1	0	0	0	-1	17	no	yes	acute down, long-term unchanged
Dr.24753.1.S1_at	ccnd1	cyclin D1	30222	0000082 // G1/S transition of mitotic cell cycle // inferred from sequence or structural similarity /// 0006974 // response to DNA damage stimulus // inferred from sequence or structural similarity /// 0007049 // cell cycle // inferred from electronic annotation /// 0031571 // mitotic cell cycle G1/S DNA damage checkpoint // inferred from sequence or structural similarity /// 0048593 // camera-ty…	0005634 // nucleus // inferred from electronic annotation	---	-0.853824	0.000702946		1.80729	1.60687	0.000422698	3.04589		-0.97937	0.113779		1.9716	-0.635248	0.339564		1.5532	-0.452108	0.0617362		1.36804	-1.25554	4.49061e-05		2.38757	-1	1	0	0	0	-1	18	no	yes	acute down, long-term unchanged
Dr.2912.1.A1_at	apaf1	apoptotic protease activating factor 1	58131	0006915 // apoptosis // inferred from electronic annotation /// 0006952 // defense response // inferred from electronic annotation /// 0042981 // regulation of apoptosis // inferred from electronic annotation	0005622 // intracellular // inferred from electronic annotation /// 0005737 // cytoplasm // inferred from electronic annotation	0000166 // nucleotide binding // inferred from electronic annotation /// 0005515 // protein binding // inferred from electronic annotation /// 0005524 // ATP binding // inferred from electronic annotation /// 0008233 // peptidase activity // inferred from electronic annotation	-0.638826	0.00269541		1.55706	0.657117	0.0481394	1.57693		-0.570956	0.313213		1.48551	-0.722314	0.211355		1.64983	-0.474547	0.0359174		1.38948	-0.803105	0.000720183		1.74485	-1	1	0	0	-1	-1	19	no	yes	acute down, long-term down less
Dr.24923.1.S1_at	perp	PERP, TP53 apoptosis effector	494479	0009411 // response to UV // inferred from mutant phenotype /// 0042981 // regulation of apoptosis // inferred from mutant phenotype	---	---	-0.349675	0.0207291		1.27427	0.287068	0.251269	1.22016		-0.350619	0.445488		1.27511	-0.107259	0.892864		1.07718	-0.277908	0.102708		1.21244	-0.421442	0.00969017		1.33927	-1	0	0	0	0	-1	20	no	no
Dr.17113.1.A1_a_at	ptena	phosphatase and tensin homolog A	794088	0001568 // blood vessel development // inferred from mutant phenotype /// 0006470 // protein dephosphorylation // inferred from electronic annotation /// 0008285 // negative regulation of cell proliferation // inferred from electronic annotation /// 0016311 // dephosphorylation // inferred from electronic annotation /// 0030336 // negative regulation of cell migration // inferred from electronic …	---	0000287 // magnesium ion binding // inferred from electronic annotation /// 0004725 // protein tyrosine phosphatase activity // inferred from electronic annotation /// 0008138 // protein tyrosine/serine/threonine phosphatase activity // inferred from electronic annotation /// 0016314 // phosphatidylinositol-3,4,5-trisphosphate 3-phosphatase activity // inferred from electronic annotation /// 0016…	-0.333751	0.0429421		1.26029	0.182178	0.524906	1.1346		-0.57617	0.252196		1.49089	0.144058	0.868635	1.10501		-0.288207	0.131485		1.22112	-0.379296	0.0292094		1.30071	-1	0	0	0	0	-1	21	no	no
Dr.5129.1.S1_at	sesn3	sestrin 3	406840	0007050 // cell cycle arrest // inferred from electronic annotation	0005634 // nucleus // inferred from electronic annotation	---	-0.682254	0.00702957		1.60464	0.294906	0.463256	1.22681		-0.616889	0.394232		1.53357	1.36591	0.0609806	2.57738		-0.608527	0.0317557		1.5247	-0.75598	0.00480487		1.68878	-1	0	0	0	-1	-1	22	no	no
