# Supplementary material for: Long-Term Effects of Ionizing Radiation on Gene Expression in a Zebrafish Model
Source: PLoS One. 2013 Jul 30;8(7):e69445. doi: 10.1371/journal.pone.0069445 (PMC3728329; doi:10.1371/journal.pone.0069445)
Supplement: Table S5 — List of genes that appear in the heat map in Figure 5. Column labels are the same as for Table S4. Note that gene name for badb has been corrected to “BCL2-agonist of cell death” as explained in the legend for Figure 5 in the main text. (XLSX) [file pone.0069445.s005.xlsx]

## Sheet: toptab_ms_0213__Apoptosis
Probe.Set.ID	Gene.Symbol	Alt symbol	Gene.Title	Entrez.Gene	Gene.Ontology.Biological.Process	Gene.Ontology.Cellular.Component	Gene.Ontology.Molecular.Function	log2 treat diff	treat.adj.P.Val	treat fold up	treat fold down	log2 time diff	time.adj.P.Val	time fold up	time fold down	log2 dose diff	dose.adj.P.Val	dose fold up	dose fold down	log2 TD diff	TD.adj.P.Val	TD fold up	TD fold down	log2 LT diff	LT.adj.P.Val	LT fold up	LT fold down	log2 acute diff	acute.adj.P.Val	acute fold up	acute fold down	treat	time	dose	TD	LT	acute	Fig. 5 order	LT primary	acute primary	Label in Fig. 2
Dr.12645.1.S1_at	xiap		X-linked inhibitor of apoptosis	373108	---	0005622 // intracellular // inferred from electronic annotation	0005515 // protein binding // inferred from electronic annotation /// 0008270 // zinc ion binding // inferred from electronic annotation /// 0046872 // metal ion binding // inferred from electronic annotation	0.135171	0.414139	1.09822		-1.59358	0.00017421		3.01798	0.979724	0.0802274	1.97209		-0.688643	0.214608		1.61177	-0.263225	0.203113		1.20016	0.533567	0.00834773	1.4475		0	-1	0	0	0	1	1	no	yes	acute up, long-term unchanged
Dr.3880.1.S2_at	baxa		bcl2-associated X protein, a	58081	0042981 // regulation of apoptosis // inferred from electronic annotation /// 0043065 // positive regulation of apoptosis // inferred from direct assay /// 0043280 // positive regulation of caspase activity // inferred from genetic interaction /// 0043280 // positive regulation of caspase activity // inferred from mutant phenotype /// 0046686 // response to cadmium ion // inferred from expression…	---	---	0.0835169	0.59522	1.0596		-1.41084	0.000276887		2.65893	-0.182738	0.763662		1.13504	-0.29118	0.654861		1.22364	-0.269194	0.168551		1.20513	0.436228	0.0176765	1.35306		0	-1	0	0	0	1	2	no	yes	acute up, long-term unchanged
Dr.24507.1.S1_at	nfkbiab		nuclear factor of kappa light polypeptide gene enhancer in B-cells inhibitor, alpha b	323099	---	---	---	0.822747	0.050763	1.76877		-1.55368	0.040827		2.93565	3.10745	0.0365404	8.61859		0.973871	0.51733	1.9641		0.434326	0.370487	1.35128		1.21117	0.0101853	2.31525		0	-1	1	0	0	1	3	no	no
Dr.16035.1.S1_at	casp9		caspase 9, apoptosis-related cysteine protease	492763	0006508 // proteolysis // inferred from electronic annotation /// 0006915 // apoptosis // inferred from electronic annotation /// 0042981 // regulation of apoptosis // inferred from electronic annotation /// 0043065 // positive regulation of apoptosis // inferred from direct assay	0005622 // intracellular // inferred from electronic annotation	0004197 // cysteine-type endopeptidase activity // inferred from electronic annotation /// 0005515 // protein binding // inferred from electronic annotation /// 0008233 // peptidase activity // inferred from electronic annotation /// 0008234 // cysteine-type peptidase activity // inferred from electronic annotation /// 0016787 // hydrolase activity // inferred from electronic annotation	1.4829	2.67037e-05	2.7951		-1.58407	0.000937216		2.99815	1.04065	0.129897	2.05715		0.0186735	0.991533	1.01303		1.08688	0.00110288	2.12414		1.87892	4.05635e-06	3.67799		1	-1	0	0	1	1	4	no	yes	acute up, long-term up less
DrAffx.2.47.A1_at	bida		BH3 interacting domain death agonist	559425	0043065 // positive regulation of apoptosis // inferred from direct assay /// 0043065 // positive regulation of apoptosis // inferred from electronic annotation /// 0043280 // positive regulation of caspase activity // inferred from mutant phenotype	0005737 // cytoplasm // inferred from electronic annotation	---	0.437622	0.00112767	1.35437		-1.24507	3.08891e-05		2.37031	0.392968	0.252196	1.31309		0.303724	0.426535	1.23433		0.126354	0.324985	1.09153		0.74889	2.22668e-05	1.6805		1	-1	0	0	0	1	5	no	yes	acute up, long-term up less
Dr.10179.1.A1_at	prkar2aa		protein kinase, cAMP-dependent, regulatory, type II, alpha A	556042	0001932 // regulation of protein phosphorylation // inferred from electronic annotation /// 0007165 // signal transduction // inferred from electronic annotation	0005952 // cAMP-dependent protein kinase complex // inferred from electronic annotation	0005515 // protein binding // inferred from physical interaction /// 0008603 // cAMP-dependent protein kinase regulator activity // inferred from electronic annotation /// 0016301 // kinase activity // inferred from electronic annotation	-0.363473	0.00465465		1.28652	-0.128626	0.522925		1.09325	-0.196715	0.614134		1.14609	0.0683653	0.922473	1.04853		-0.395629	0.00843286		1.31552	-0.331316	0.0101011		1.25816	-1	0	0	0	-1	-1	6	no	no
Dr.4931.1.A1_at	pik3r1	LOC557176	similar to phosphoinositide-3-kinase, regulatory subunit, polypeptide 1	557176	0007165 // signal transduction // inferred from electronic annotation	0005622 // intracellular // inferred from electronic annotation /// 0005942 // phosphoinositide 3-kinase complex // inferred from electronic annotation	0005515 // protein binding // inferred from electronic annotation /// 0016301 // kinase activity // inferred from electronic annotation /// 0035014 // phosphoinositide 3-kinase regulator activity // inferred from electronic annotation	-0.32902	0.021704		1.25616	1.13952	0.00030208	2.20308		-0.342206	0.433348		1.26769	-0.927896	0.0377106		1.9025	-0.0441404	0.796029		1.03107	-0.6139	0.000587836		1.53039	-1	1	0	-1	0	-1	7	no	no
Dr.2912.1.A1_at	apaf1		apoptotic protease activating factor 1	58131	0006915 // apoptosis // inferred from electronic annotation /// 0006952 // defense response // inferred from electronic annotation /// 0042981 // regulation of apoptosis // inferred from electronic annotation	0005622 // intracellular // inferred from electronic annotation /// 0005737 // cytoplasm // inferred from electronic annotation	0000166 // nucleotide binding // inferred from electronic annotation /// 0005515 // protein binding // inferred from electronic annotation /// 0005524 // ATP binding // inferred from electronic annotation /// 0008233 // peptidase activity // inferred from electronic annotation	-0.638826	0.00269541		1.55706	0.657117	0.0481394	1.57693		-0.570956	0.313213		1.48551	-0.722314	0.211355		1.64983	-0.474547	0.0359174		1.38948	-0.803105	0.000720183		1.74485	-1	1	0	0	-1	-1	8	no	yes	acute down, long-term down less
Dr.17116.1.S1_at	Zgc:55262		zgc:55262 (Calpain 1, large subunit)	406768	0006508 // proteolysis // inferred from electronic annotation	0005622 // intracellular // inferred from electronic annotation	0004197 // cysteine-type endopeptidase activity // inferred from electronic annotation /// 0004198 // calcium-dependent cysteine-type endopeptidase activity // inferred from electronic annotation /// 0005509 // calcium ion binding // inferred from electronic annotation /// 0008233 // peptidase activity // inferred from electronic annotation /// 0008234 // cysteine-type peptidase activity // infer…	-0.695326	0.00171963		1.61925	1.25501	0.00146964	2.38668		-0.15545	0.829863		1.11377	0.246446	0.76752	1.18628		-0.381574	0.0859154		1.30276	-1.00908	0.000138123		2.01262	-1	1	0	0	0	-1	9	no	yes	acute down, long-term unchanged
Dr.10226.1.S1_at	pik3r1	LOC557176	similar to phosphoinositide-3-kinase, regulatory subunit, polypeptide 1	557176	0007165 // signal transduction // inferred from electronic annotation	0005622 // intracellular // inferred from electronic annotation /// 0005942 // phosphoinositide 3-kinase complex // inferred from electronic annotation	0005515 // protein binding // inferred from electronic annotation /// 0016301 // kinase activity // inferred from electronic annotation /// 0035014 // phosphoinositide 3-kinase regulator activity // inferred from electronic annotation	-0.903886	0.00138918		1.8711	0.818103	0.0534901	1.76309		0.472489	0.541373	1.3875		-0.894876	0.2235		1.85945	-0.69936	0.0186413		1.62378	-1.10841	0.000406882		2.15608	-1	0	0	0	-1	-1	10	no	no
Dr.25618.1.A1_at	pdcd8	LOC100332074	programmed cell death 8 (apoptosis-inducing factor)-like /// programmed cell death 8 (apoptosis-inducing factor)	100332074 /// 373125	0045454 // cell redox homeostasis // inferred from electronic annotation /// 0055114 // oxidation reduction // inferred from electronic annotation	0005737 // cytoplasm // inferred from electronic annotation	0009055 // electron carrier activity // inferred from electronic annotation /// 0016491 // oxidoreductase activity // inferred from electronic annotation /// 0050660 // FAD or FADH2 binding // inferred from electronic annotation	-0.711346	0.000324301		1.63733	0.409578	0.120284	1.3283		0.486165	0.288199	1.40072		-0.272165	0.631724		1.20762	-0.608951	0.00330431		1.52515	-0.81374	0.000131367		1.75776	-1	0	0	0	-1	-1	11	no	no
Dr.5428.2.A1_at	pik3r3		phosphoinositide-3-kinase, regulatory subunit, polypeptide 3 (p55, gamma)	100000252	---	0005942 // phosphoinositide 3-kinase complex // inferred from electronic annotation	0005515 // protein binding // inferred from electronic annotation /// 0016301 // kinase activity // inferred from electronic annotation /// 0035014 // phosphoinositide 3-kinase regulator activity // inferred from electronic annotation	-1.10405	1.28553e-05		2.14957	-0.0127406	0.963847		1.00887	-0.132152	0.817164		1.09593	-0.352767	0.510767		1.27701	-1.10723	8.10197e-05		2.15432	-1.10086	1.20727e-05		2.14483	-1	0	0	0	-1	-1	12	no	no
Dr.9746.8.S1_at	cycsb		cytochrome c, somatic b	415158	0006810 // transport // inferred from electronic annotation /// 0022900 // electron transport chain // inferred from electronic annotation	0005739 // mitochondrion // inferred from electronic annotation /// 0005759 // mitochondrial matrix // inferred from electronic annotation /// 0070469 // respiratory chain // inferred from electronic annotation	0005506 // iron ion binding // inferred from electronic annotation /// 0009055 // electron carrier activity // inferred from electronic annotation /// 0020037 // heme binding // inferred from electronic annotation /// 0046872 // metal ion binding // inferred from electronic annotation	-1.54878	9.39163e-06		2.9257	1.33435	0.00157238	2.52162		-0.300016	0.659338		1.23116	-0.486209	0.496673		1.40076	-1.21519	0.000327293		2.32172	-1.88237	1.93874e-06		3.6868	-1	1	0	0	-1	-1	13	no	yes	acute down, long-term down less
Dr.7368.1.A1_at	nfkbiaa		nuclear factor of kappa light polypeptide gene enhancer in B-cells inhibitor, alpha a	406463	0009615 // response to virus // inferred from direct assay	---	---	0.889045	0.00432574	1.85195		1.15777	0.0237901	2.23113		1.779	0.0532515	3.43188		0.959005	0.276289	1.94397		1.17849	0.00255066	2.26339		0.599602	0.0396929	1.5153		1	1	0	0	1	1	14	yes	no	long-term up, acute up less
Dr.28.2.A1_at	badb		BCL2-agonist of cell death**	58100	0006917 // induction of apoptosis // inferred from direct assay /// 0043065 // positive regulation of apoptosis // inferred from direct assay /// 0043065 // positive regulation of apoptosis // inferred from genetic interaction	---	0005515 // protein binding // inferred from physical interaction	0.432963	0.029603	1.35		0.680565	0.0501708	1.60277		0.127041	0.869007	1.09205		0.325102	0.670769	1.25275		0.603105	0.0144806	1.51898		0.262822	0.169339	1.19982		1	0	0	0	1	0	15	no	no
DrAffx.1.51.S1_at	dffb		DNA fragmentation factor, beta polypeptide (caspase-activated DNase)	373130	0006309 // DNA fragmentation involved in apoptotic nuclear change // inferred from electronic annotation /// 0006915 // apoptosis // inferred from electronic annotation	0005622 // intracellular // inferred from electronic annotation /// 0005634 // nucleus // inferred from electronic annotation /// 0005737 // cytoplasm // inferred from electronic annotation	0005515 // protein binding // inferred from electronic annotation /// 0016787 // hydrolase activity // inferred from electronic annotation	0.44305	0.00257633	1.35947		0.310049	0.162278	1.23975		-0.0342881	0.954332		1.02405	0.552159	0.165547	1.46628		0.520562	0.00313227	1.43451		0.365537	0.0104895	1.28836		1	0	0	0	1	1	16	no	no
Dr.28.1.S1_at	badb		BCL2-agonist of cell death	58100	0006917 // induction of apoptosis // inferred from direct assay /// 0043065 // positive regulation of apoptosis // inferred from direct assay /// 0043065 // positive regulation of apoptosis // inferred from genetic interaction	---	0005515 // protein binding // inferred from physical interaction	0.323314	0.0207291	1.2512		0.296854	0.200211	1.22846		0.0761572	0.89155	1.05421		0.381834	0.400614	1.303		0.397527	0.0183487	1.31725		0.2491	0.0690405	1.18847		1	0	0	0	1	0	17	no	no
Dr.4796.1.A1_at	casp3a		caspase 3, apoptosis-related cysteine protease a	140621	0006508 // proteolysis // inferred from electronic annotation /// 0006915 // apoptosis // inferred from direct assay /// 0006915 // apoptosis // inferred from electronic annotation /// 0006915 // apoptosis // inferred from mutant phenotype /// 0042221 // response to chemical stimulus // inferred from direct assay /// 0043065 // positive regulation of apoptosis // inferred from direct assay	0005737 // cytoplasm // inferred from electronic annotation	0004197 // cysteine-type endopeptidase activity // inferred from electronic annotation /// 0008233 // peptidase activity // inferred from direct assay /// 0008233 // peptidase activity // inferred from electronic annotation /// 0008233 // peptidase activity // inferred from mutant phenotype /// 0008234 // cysteine-type peptidase activity // inferred from electronic annotation /// 0016787 // hydro…	-0.0509004	0.76402		1.03591	1.10722	0.00242868	2.1543		-0.120877	0.864861		1.0874	0.719851	0.19752	1.64701		0.225904	0.270543	1.16951		-0.327705	0.0725388		1.25502	0	1	0	0	0	0	18	no	no
Dr.7717.1.S1_at	csf2rb		colony stimulating factor 2 receptor, beta, low-affinity (granulocyte-macrophage)	100135062	---	---	0004872 // receptor activity // inferred from electronic annotation	-0.180987	0.188423		1.13366	0.950603	0.00174353	1.93268		-0.173211	0.739462		1.12757	0.0647202	0.94137	1.04588		0.0566634	0.750477	1.04006		-0.418638	0.0104088		1.33667	0	1	0	0	0	-1	19	no	yes	acute down, long-term unchanged
Dr.4451.1.S1_at	chp2		calcineurin-like EF hand protein 2	327599	---	---	0005509 // calcium ion binding // inferred from electronic annotation	-0.0111911	0.959221		1.00779	1.83636	0.000255772	3.57108		-0.276506	0.715814		1.21126	-0.307096	0.743186		1.23722	0.447899	0.0810976	1.36405		-0.470281	0.0390185		1.38538	0	1	0	0	0	-1	20	no	yes	acute down, long-term unchanged
